# Supplementary material for: A revision of the genus Pseudoechthistatus Pic (Coleoptera, Cerambycidae, Lamiinae, Lamiini)
Source: Zookeys. 2016 Jul 11;(604):49–85. doi: 10.3897/zookeys.604.9049 (PMC4978020; doi:10.3897/zookeys.604.9049)
Supplement: XML Treatment for Pseudoechthistatus [file zookeys.604.9049-treatment1.xml]

<!DOCTYPE tp:taxon-treatment
  PUBLIC "-//TaxonX//DTD Taxonomic Treatment Publishing DTD v0 20100105//EN" "tax-treatment-NSO.dtd">
<tp:taxon-treatment xmlns:tp="http://www.plazi.org/taxpub"><tp:treatment-meta><kwd-group><label>Taxon classification</label><kwd><named-content content-type="kingdom">Animalia</named-content></kwd><kwd><named-content content-type="order">Coleoptera</named-content></kwd><kwd><named-content content-type="family">Cerambycidae</named-content></kwd></kwd-group><mixed-citation publication-type="journal"><person-group><name><surname>Bi</surname><given-names>Wen-Xuan</given-names></name><name><surname>Lin</surname><given-names>Mei-Ying</given-names></name></person-group><article-title>A revision of the genus <italic><tp:taxon-name><tp:taxon-name-part taxon-name-part-type="genus">Pseudoechthistatus</tp:taxon-name-part></tp:taxon-name></italic> Pic (<tp:taxon-name><tp:taxon-name-part taxon-name-part-type="order">Coleoptera</tp:taxon-name-part></tp:taxon-name>, <tp:taxon-name><tp:taxon-name-part taxon-name-part-type="family">Cerambycidae</tp:taxon-name-part></tp:taxon-name>, <tp:taxon-name><tp:taxon-name-part taxon-name-part-type="subfamily">Lamiinae</tp:taxon-name-part></tp:taxon-name>, <tp:taxon-name><tp:taxon-name-part taxon-name-part-type="tribe">Lamiini</tp:taxon-name-part></tp:taxon-name>)</article-title><source>Zookeys</source><day>11</day><month>7</month><year>2016</year><volume>2016</volume><issue>604</issue><fpage>49</fpage><lpage>85</lpage><pub-id pub-id-type="doi">10.3897/zookeys.604.9049</pub-id></mixed-citation></tp:treatment-meta><tp:nomenclature><tp:taxon-name>
            <tp:taxon-name-part taxon-name-part-type="genus">Pseudoechthistatus</tp:taxon-name-part>
          </tp:taxon-name><tp:taxon-authority>Pic, 1917</tp:taxon-authority><tp:nomenclature-citation-list><tp:nomenclature-citation><tp:taxon-name>
                <tp:taxon-name-part taxon-name-part-type="genus">Pseudoechthistatus</tp:taxon-name-part>
              </tp:taxon-name><comment>Pic, 1917: 6. Type species: <tp:taxon-name><tp:taxon-name-part taxon-name-part-type="genus">Pseudoechthistatus</tp:taxon-name-part> <tp:taxon-name-part taxon-name-part-type="species">obliquefasciatus</tp:taxon-name-part></tp:taxon-name> Pic, 1917, by monotypy.</comment></tp:nomenclature-citation><tp:nomenclature-citation><tp:taxon-name>
                <tp:taxon-name-part taxon-name-part-type="genus">Pseudechthistatus</tp:taxon-name-part>
              </tp:taxon-name><comment>(sic): <xref ref-type="bibr" rid="B5">Breuning 1942</xref>: 132; <xref ref-type="bibr" rid="B8">Breuning 1961</xref>: 318; <xref ref-type="bibr" rid="B26">Löbl and Smetana 2010</xref>: 286.</comment></tp:nomenclature-citation><tp:nomenclature-citation><tp:taxon-name>
                <tp:taxon-name-part taxon-name-part-type="genus">Pseudoechthistatus</tp:taxon-name-part>
              </tp:taxon-name><comment>: <xref ref-type="bibr" rid="B17">Gressitt 1951</xref>: 349; <xref ref-type="bibr" rid="B10">Chiang et al. 1985</xref>: 104.</comment></tp:nomenclature-citation></tp:nomenclature-citation-list></tp:nomenclature><tp:treatment-sec sec-type="redescription" id="SECID0EGKAE"><title>Redescription.</title><p>Body elongate, medium sized (ca. 15.0–25.0 mm long). Head subequal to the pronotal width at base. Eyes coarsely faceted, strongly emarginate; lower lobe small, weakly prominent, subequal to or slightly longer than width. Frons wider than long. Antennal tubercles moderately prominent and separated. Antennae long, ca. 1.6–2.0 times (in male) or 1.2–1.4 times (in female) as long as body length; scape moderately long, apical cicatrix completed, the 3<sup>rd</sup> antennomere longest, ca 1.5–1.8 times as long as scape, 4<sup>th</sup> antennomere slightly longer than (in male) or subequal to (in female) scape, 4<sup>th</sup> to 10<sup>th</sup> successively shortened and narrowed, last antennomere slightly longer than penultimate; basal antennomeres (3–4 in male, 4–7 in female) <!--PageBreak-->distinctly fringed beneath. Both maxillary and labial terminal palpomeres fusiform. Pronotum cylindrical, subequal to or slightly longer than width at base; with two indistinct transverse grooves at the anterior and posterior margins; disk with a rugose longitudinal ridge, slightly raised medially, both sides with a developed or reduced, longitudinal pubescent band; with a lateral spine moderate long and acute apically at anterior middle of each side; prosternal intercoxal process narrow, slightly emarginate at apex, lower than coxae; procoxal cavities closed posteriorly; mesosternal intercoxal process without tubercle and obliquely sloped in lateral view; mesocoxal cavities open externally to mesepimera; metasternum short to moderately long, ca 1.0–1.8 times as long as mesosternal length. Scutellum broadly rounded posteriorly. Elytra elongate, ca. 1.8–2.2 times as long as humeral width, widest at the middle or at humeri or subparallel-sided in basal half, gradually to strongly narrowed after the middle, rounded or obliquely truncated to acute apically; disk finely to coarsely punctured, granules absent or moderately to strongly developed, with few erect or suberect setae; each elytron conspicuously with a moderate to large sized, median, moderately to strongly raised, glabrous tubercle subbasally (Figs <xref ref-type="fig" rid="F6">38–40</xref>); generally provided with three light pubescent markings: the first annular marking around the subbasal tubercle (subbasal annular marking), the second band complete or discontinuous, nearly transverse to strongly oblique, across the elytron near middle (middle band), the third stripe longitudinally near apical one-fourth toward elytral apex (preapical stripe). Hindwings developed to highly reduced. Legs long and slender, protibia with a subapical tooth beneath (weak in females), mesotibia with a subapical oblique groove externally, tarsus four segmented. Tarsal claws free, divaricate to moderately divergent.</p><p>
            <bold>Male genitalia.</bold> Tergite VIII (Figs <xref ref-type="fig" rid="F7">49–55</xref>, a) trapezoidal, truncated to slightly emarginated apically, with moderately long setae. Tegmen (Figs <xref ref-type="fig" rid="F7">49–55</xref>, b, c) in lateral view moderately curved, rhombic in shape and widest at middle or behind middle in ventral view; lateral lobes moderately slender, ca. one-fourth of total length of tegmen, which moderately provided with long setae on apex. Median lobe (Figs <xref ref-type="fig" rid="F7">49–55</xref>, d, e) slightly shorter than tegmen; moderately curved in lateral view; apex rounded to subacuminate in antero-dorsal view. Endophallus in everted condition (Figs <xref ref-type="fig" rid="F8">58–64</xref>) S-shaped, long and slender, subequal to or slightly longer than triple length of median lobe; <abbrev xmlns:xlink="http://www.w3.org/1999/xlink" xlink:title="basal phallomere" id="ABBRID0EOLAE" xlink:type="simple">BPH</abbrev>, <abbrev xmlns:xlink="http://www.w3.org/1999/xlink" xlink:title="median phallomere" id="ABBRID0ESLAE" xlink:type="simple">MPH</abbrev> and <abbrev xmlns:xlink="http://www.w3.org/1999/xlink" xlink:title="apical phallomere" id="ABBRID0EZLAE" xlink:type="simple">APH</abbrev> well defined, crescent shaped sclerites (cs) present, <abbrev xmlns:xlink="http://www.w3.org/1999/xlink" xlink:title="median phallomere" id="ABBRID0EAMAE" xlink:type="simple">MPH</abbrev> subdivided into <abbrev xmlns:xlink="http://www.w3.org/1999/xlink" xlink:title="medial tube" id="ABBRID0EHMAE" xlink:type="simple">MT</abbrev>, <abbrev xmlns:xlink="http://www.w3.org/1999/xlink" xlink:title="central trunk" id="ABBRID0ERMAE" xlink:type="simple">CT</abbrev> and <abbrev xmlns:xlink="http://www.w3.org/1999/xlink" xlink:title="preapical bulb" id="ABBRID0EYMAE" xlink:type="simple">PB</abbrev> by a constriction; the length of <abbrev xmlns:xlink="http://www.w3.org/1999/xlink" xlink:title="medial tube" id="ABBRID0E3MAE" xlink:type="simple">MT</abbrev> ca. 2.0–2.5 times as long as the length of <abbrev xmlns:xlink="http://www.w3.org/1999/xlink" xlink:title="basal phallomere" id="ABBRID0EGNAE" xlink:type="simple">BPH</abbrev>, <abbrev xmlns:xlink="http://www.w3.org/1999/xlink" xlink:title="central trunk" id="ABBRID0EKNAE" xlink:type="simple">CT</abbrev> slightly shorter than <abbrev xmlns:xlink="http://www.w3.org/1999/xlink" xlink:title="preapical bulb" id="ABBRID0ERNAE" xlink:type="simple">PB</abbrev>, the combined length of <abbrev xmlns:xlink="http://www.w3.org/1999/xlink" xlink:title="central trunk" id="ABBRID0EVNAE" xlink:type="simple">CT</abbrev> and <abbrev xmlns:xlink="http://www.w3.org/1999/xlink" xlink:title="preapical bulb" id="ABBRID0E3NAE" xlink:type="simple">PB</abbrev> subequal to the length of <abbrev xmlns:xlink="http://www.w3.org/1999/xlink" xlink:title="basal phallomere" id="ABBRID0EAOAE" xlink:type="simple">BPH</abbrev> and slightly shorter than median lobe; <abbrev xmlns:xlink="http://www.w3.org/1999/xlink" xlink:title="basal phallomere" id="ABBRID0EEOAE" xlink:type="simple">BPH</abbrev> hardly swollen apically; <abbrev xmlns:xlink="http://www.w3.org/1999/xlink" xlink:title="preapical bulb" id="ABBRID0EIOAE" xlink:type="simple">PB</abbrev> cylindrical at base with developed anterior bulb, <abbrev xmlns:xlink="http://www.w3.org/1999/xlink" xlink:title="central trunk" id="ABBRID0EMOAE" xlink:type="simple">CT</abbrev> developed, basal swelling (<abbrev xmlns:xlink="http://www.w3.org/1999/xlink" xlink:title="basal swelling of central trunk" id="ABBRID0ETOAE" xlink:type="simple">bs</abbrev>) strongly swollen ventrolaterally or with distinct lateral tubercles (<abbrev xmlns:xlink="http://www.w3.org/1999/xlink" xlink:title="lateral tubercles of central trunk" id="ABBRID0EXOAE" xlink:type="simple">ltc</abbrev>), slightly swollen posterodorsally, <abbrev xmlns:xlink="http://www.w3.org/1999/xlink" xlink:title="medial tube" id="ABBRID0E2OAE" xlink:type="simple">MT</abbrev> with ventral swelling (<abbrev xmlns:xlink="http://www.w3.org/1999/xlink" xlink:title="ventral swelling of central bladder" id="ABBRID0EFPAE" xlink:type="simple">vs</abbrev>) generally rudimentary; <abbrev xmlns:xlink="http://www.w3.org/1999/xlink" xlink:title="apical phallomere" id="ABBRID0EJPAE" xlink:type="simple">APH</abbrev> variable, moderately to strongly constrictive or moderately swollen, apical bulb (<abbrev xmlns:xlink="http://www.w3.org/1999/xlink" xlink:title="apical bulb" id="ABBRID0EQPAE" xlink:type="simple">ab</abbrev>) sclerotized apically or at least in ventral side (when <abbrev xmlns:xlink="http://www.w3.org/1999/xlink" xlink:title="apical phallomere" id="ABBRID0EUPAE" xlink:type="simple">APH</abbrev> strongly constrictive), apical furrow (<abbrev xmlns:xlink="http://www.w3.org/1999/xlink" xlink:title="apical furrow" id="ABBRID0E2PAE" xlink:type="simple">af</abbrev>) with internal membrane (<abbrev xmlns:xlink="http://www.w3.org/1999/xlink" xlink:title="internal membrane of apical furrow" id="ABBRID0E6PAE" xlink:type="simple">im</abbrev>) well developed (Fig. <xref ref-type="fig" rid="F8">58b</xref>); apical bulb (<abbrev xmlns:xlink="http://www.w3.org/1999/xlink" xlink:title="apical bulb" id="ABBRID0EHQAE" xlink:type="simple">ab</abbrev>), apical part of <abbrev xmlns:xlink="http://www.w3.org/1999/xlink" xlink:title="central trunk" id="ABBRID0ELQAE" xlink:type="simple">CT</abbrev> and <abbrev xmlns:xlink="http://www.w3.org/1999/xlink" xlink:title="preapical bulb" id="ABBRID0ESQAE" xlink:type="simple">PB</abbrev>, ventral side of basal swelling (<abbrev xmlns:xlink="http://www.w3.org/1999/xlink" xlink:title="basal swelling of central trunk" id="ABBRID0EWQAE" xlink:type="simple">bs</abbrev>) provided with spicules; ejaculatory ducts paired; gonopores (<abbrev xmlns:xlink="http://www.w3.org/1999/xlink" xlink:title="gonopores" id="ABBRID0E1QAE" xlink:type="simple">gn</abbrev>) situated near apex of apical bubble (<abbrev xmlns:xlink="http://www.w3.org/1999/xlink" xlink:title="apical bubble" id="ABBRID0E5QAE" xlink:type="simple">bb</abbrev>), a pair of rod-like sclerite generally absent.</p><!--PageBreak--><p>
            <bold>Female genitalia.</bold> Setae of sternites VIII sparse and short, apical ones longer (Fig. <xref ref-type="fig" rid="F7">56f</xref>). Distinct lateral notch present and positioned behind the distinct pigmented patch on sternites VIII (Fig. <xref ref-type="fig" rid="F7">56f</xref>). The paraproct is very short and devoid of baculi; the coxite lobes are very long and bear small styli (Figs <xref ref-type="fig" rid="F7">56g</xref>, <xref ref-type="fig" rid="F7">56h</xref>). Spiculum ventrale (Fig. <xref ref-type="fig" rid="F7">56f</xref>) longer than abdomen, slightly expanded apically. Female genital track (Fig. <xref ref-type="fig" rid="F8">57</xref>) with well-developed vaginal plate (VP); bursa copulatrix (BC) moderately long, spermathecal duct attached before middle of bursa, compose of a thin long duct and an expanded and curved apical part. Spermathecal capsule (SP) and gland (SPGL) positioned on apex of spermathecal duct (SPD). Spermathecal capsule strongly sclerotised, crutch shaped (Fig. <xref ref-type="fig" rid="F8">57a</xref>), apical part more than twice of basal part in length, the whole capsule larger than the expanded apical part of spermathecal duct. Spermathecal gland is an elongate membranous sac, with its length variable but always more than triple length of spemathecal duct.</p></tp:treatment-sec><tp:treatment-sec sec-type="distribution" id="SECID0ELSAE"><title>Distribution</title><p>(Map <xref ref-type="fig" rid="F1">1</xref>). China, Myanmar, Vietnam.</p><fig id="F1" position="float" orientation="portrait"><label>Map 1.</label><caption><p>Distribution of the species of <italic><tp:taxon-name><tp:taxon-name-part taxon-name-part-type="genus">Pseudoechthistatus</tp:taxon-name-part></tp:taxon-name></italic>. <bold>a</bold> enlargement of Dali area.</p></caption><graphic xmlns:xlink="http://www.w3.org/1999/xlink" xlink:href="zookeys-604-049-g001.jpg" position="float" orientation="portrait" xlink:type="simple" id="oo_95290.jpg"/></fig></tp:treatment-sec><tp:treatment-sec sec-type="remarks" id="SECID0ELTAE"><title>Remarks.</title><p>This genus is unique with a conspicuous raised subbasal tubercle on each elytron among the oriental genera of <tp:taxon-name><tp:taxon-name-part taxon-name-part-type="tribe">Lamiini</tp:taxon-name-part></tp:taxon-name>. It is superficially resembles <italic><tp:taxon-name><tp:taxon-name-part taxon-name-part-type="genus">Mesechthistatus</tp:taxon-name-part></tp:taxon-name></italic> Breuning, 1950, but immediately distinguished by antennal scape with a complete cicatrix, basal antennomeres distinctly fringed beneath, pronotum with a rugose median longitudinal ridge, and elytra lacking lateral carinae. <italic><tp:taxon-name><tp:taxon-name-part taxon-name-part-type="genus">Pseudoechthistatus</tp:taxon-name-part></tp:taxon-name></italic> shares some characters with <italic><tp:taxon-name><tp:taxon-name-part taxon-name-part-type="genus">Paraleprodera</tp:taxon-name-part></tp:taxon-name></italic> Breuning, 1935: antennae normal (without swollen), scape with a complete cicatrix, basal antennomeres distinctly fringed beneath, pronotal lateral spine present, prosternal process normal (not angularly enlarged between coxae), protibia with a subapical tooth beneath (at least in male), and similar to some species of <italic><tp:taxon-name><tp:taxon-name-part taxon-name-part-type="genus">Paraleprodera</tp:taxon-name-part></tp:taxon-name></italic> (e.g. <italic><tp:taxon-name><tp:taxon-name-part taxon-name-part-type="genus">Paraleprodera</tp:taxon-name-part> <tp:taxon-name-part taxon-name-part-type="species">diophthalma</tp:taxon-name-part></tp:taxon-name></italic>, <italic><tp:taxon-name><tp:taxon-name-part taxon-name-part-type="genus">Paraleprodera</tp:taxon-name-part> <tp:taxon-name-part taxon-name-part-type="species">bisignata</tp:taxon-name-part></tp:taxon-name></italic>, <italic><tp:taxon-name><tp:taxon-name-part taxon-name-part-type="genus">Paraleprodera</tp:taxon-name-part> <tp:taxon-name-part taxon-name-part-type="species">bigemmata</tp:taxon-name-part></tp:taxon-name></italic>) by possess the subbasal tubercle (or tubercles) on each elytron, but is distinguished by elytron with single large raised subbasal tubercle, pronotum with a rugose longitudinal ridge medially, endophallus with <abbrev xmlns:xlink="http://www.w3.org/1999/xlink" xlink:title="central trunk" id="ABBRID0EQVAE" xlink:type="simple">CT</abbrev> developed, swollen in dorsal and ventral sides and <abbrev xmlns:xlink="http://www.w3.org/1999/xlink" xlink:title="apical phallomere" id="ABBRID0EXVAE" xlink:type="simple">APH</abbrev> without a pair of U-shaped sclerite (the latter with the subbasal tubercle composed of small granules, <abbrev xmlns:xlink="http://www.w3.org/1999/xlink" xlink:title="central trunk" id="ABBRID0E5VAE" xlink:type="simple">CT</abbrev> of endophallus simple and <abbrev xmlns:xlink="http://www.w3.org/1999/xlink" xlink:title="apical phallomere" id="ABBRID0EFWAE" xlink:type="simple">APH</abbrev> with a pair of U-shaped sclerite (Figs <xref ref-type="fig" rid="F8">67f</xref>, <xref ref-type="fig" rid="F8">68g</xref>)). It is most close to another group of <italic><tp:taxon-name><tp:taxon-name-part taxon-name-part-type="genus">Paraleprodera</tp:taxon-name-part></tp:taxon-name></italic> (e.g. <italic><tp:taxon-name><tp:taxon-name-part taxon-name-part-type="genus">Paraleprodera</tp:taxon-name-part> <tp:taxon-name-part taxon-name-part-type="species">carolina</tp:taxon-name-part></tp:taxon-name></italic>, <italic><tp:taxon-name><tp:taxon-name-part taxon-name-part-type="genus">Paraleprodera</tp:taxon-name-part> <tp:taxon-name-part taxon-name-part-type="species">itzingeri</tp:taxon-name-part></tp:taxon-name></italic>, <italic><tp:taxon-name><tp:taxon-name-part taxon-name-part-type="genus">Paraleprodera</tp:taxon-name-part> <tp:taxon-name-part taxon-name-part-type="species">mesophthalma</tp:taxon-name-part></tp:taxon-name></italic>) with regard to the overall form, especially the presence of the median rugose longitudinal ridge on pronotum, the shape and proportion of the endophallus and the absence of the U-shaped sclerite on <abbrev xmlns:xlink="http://www.w3.org/1999/xlink" xlink:title="apical phallomere" id="ABBRID0EZXAE" xlink:type="simple">APH</abbrev>. But it is distinguished from them by elytron with a subbasal tubercle, endophallus with <abbrev xmlns:xlink="http://www.w3.org/1999/xlink" xlink:title="central trunk" id="ABBRID0EAYAE" xlink:type="simple">CT</abbrev> swollen postero-dorsally and <abbrev xmlns:xlink="http://www.w3.org/1999/xlink" xlink:title="preapical bulb" id="ABBRID0EHYAE" xlink:type="simple">PB</abbrev> cylindrical at base (without a ventral tubercle (<abbrev xmlns:xlink="http://www.w3.org/1999/xlink" xlink:title="ventral basal tubercle of preapical bulb" id="ABBRID0ELYAE" xlink:type="simple">vbt</abbrev>) (Figs <xref ref-type="fig" rid="F8">65</xref>, <xref ref-type="fig" rid="F8">66</xref>)).</p><p>
            <xref ref-type="bibr" rid="B5">Breuning (1942)</xref> mentioned that <italic><tp:taxon-name><tp:taxon-name-part taxon-name-part-type="genus">Pseudoechthistatus</tp:taxon-name-part></tp:taxon-name></italic> has the claws “divergent” (divergence less than 90°). According to our observation, the claws of this genus are free, and most species have them “divaricate” (divergence exceeding 100°), only some species or individuals (especially of the type species) have the claws in transitional (divergence between 80° to 90°).</p><p>The subbasal tubercle on each elytron of this genus is usually single and complete. However, a few individuals (two of nearly one hundred specimens) have the subbasal tubercle separated by several grooves (Fig. <xref ref-type="fig" rid="F5">29</xref>). This was considered an aberration and <!--PageBreak-->is not included in the generic diagnosis, but it may indicate that the single subbasal tubercle have originated from several converging small tubercles (or granules) as present in e.g. <italic><tp:taxon-name><tp:taxon-name-part taxon-name-part-type="genus">Paraleprodera</tp:taxon-name-part> <tp:taxon-name-part taxon-name-part-type="species">diophthalma</tp:taxon-name-part></tp:taxon-name></italic> <tp:taxon-name><tp:taxon-name-part taxon-name-part-type="genus">Pascoe</tp:taxon-name-part></tp:taxon-name>.</p><p>The type species of this genus is flightless, having a shortened metasternum (subequal to mesosternum in length), constricted humeri and reduced hindwings. These three related structures were considered as generic characters by <xref ref-type="bibr" rid="B5">Breuning (1942)</xref>. However, <italic><tp:taxon-name><tp:taxon-name-part taxon-name-part-type="genus">Pseudoechthistatus</tp:taxon-name-part> <tp:taxon-name-part taxon-name-part-type="species">birmanicus</tp:taxon-name-part></tp:taxon-name></italic> with the normal metasternum length (metasternum / mesosternum length ratio ca. 1.8) and normal hindwings, while <italic><tp:taxon-name><tp:taxon-name-part taxon-name-part-type="genus">Pseudoechthistatus</tp:taxon-name-part> <tp:taxon-name-part taxon-name-part-type="species">acutipennis</tp:taxon-name-part></tp:taxon-name></italic> is transitional (metasternum / mesosternum length ratio ca. 1.5). Therefore, at least for this genus, the shortened metasternum should be treated as an infrageneric apomorphy.</p><p>
            <italic><tp:taxon-name><tp:taxon-name-part taxon-name-part-type="genus">Pseudoechthistatus</tp:taxon-name-part></tp:taxon-name></italic> was placed originally in the tribe <tp:taxon-name><tp:taxon-name-part taxon-name-part-type="tribe">Phrissomini</tp:taxon-name-part></tp:taxon-name> by <xref ref-type="bibr" rid="B5">Breuning (1942)</xref>, and this was followed by <xref ref-type="bibr" rid="B17">Gressitt (1951)</xref> and <xref ref-type="bibr" rid="B8">Breuning (1961)</xref>. <xref ref-type="bibr" rid="B37">Sama (2008)</xref> <!--PageBreak-->synonymized <tp:taxon-name><tp:taxon-name-part taxon-name-part-type="tribe">Phrissomini</tp:taxon-name-part></tp:taxon-name> with <tp:taxon-name><tp:taxon-name-part taxon-name-part-type="tribe">Lamiini</tp:taxon-name-part></tp:taxon-name>. <xref ref-type="bibr" rid="B26">Löbl and Smetana (2010)</xref> placed the genus <italic><tp:taxon-name><tp:taxon-name-part taxon-name-part-type="genus">Pseudoechthistatus</tp:taxon-name-part></tp:taxon-name></italic> under the tribe <tp:taxon-name><tp:taxon-name-part taxon-name-part-type="tribe">Monochamini</tp:taxon-name-part></tp:taxon-name> which was separately used from <tp:taxon-name><tp:taxon-name-part taxon-name-part-type="tribe">Lamiini</tp:taxon-name-part></tp:taxon-name>. In this paper, we place it under <tp:taxon-name><tp:taxon-name-part taxon-name-part-type="tribe">Lamiini</tp:taxon-name-part></tp:taxon-name> and follow <xref ref-type="bibr" rid="B6">Breuning (1943</xref>, as <tp:taxon-name><tp:taxon-name-part taxon-name-part-type="tribe">Agniini</tp:taxon-name-part></tp:taxon-name>), <xref ref-type="bibr" rid="B17">Gressitt (1951)</xref>, <xref ref-type="bibr" rid="B8">Breuning (1961)</xref> and <xref ref-type="bibr" rid="B32">Ohbayashi and Niisato (2007)</xref> who consider <tp:taxon-name><tp:taxon-name-part taxon-name-part-type="tribe">Lamiini</tp:taxon-name-part></tp:taxon-name> to include <tp:taxon-name><tp:taxon-name-part taxon-name-part-type="tribe">Monochamini</tp:taxon-name-part></tp:taxon-name> (sensu <xref ref-type="bibr" rid="B26">Löbl and Smetana 2010</xref>).</p></tp:treatment-sec><tp:treatment-sec><!--Section generated to contain objects referenced in tp:taxon-treatment.--><fig id="F6" position="float" orientation="portrait"><label>Figures 38–48.</label><caption><p>Habitus of <italic><tp:taxon-name><tp:taxon-name-part taxon-name-part-type="genus">Pseudoechthistatus</tp:taxon-name-part></tp:taxon-name></italic> spp (<bold>a</bold> male <bold>b</bold> female). <bold>38–40</bold> basal elytra in dorsal-lateral view showing shape and size of subbasal tubercles <bold>41–48</bold> hindwings of <italic><tp:taxon-name><tp:taxon-name-part taxon-name-part-type="genus">Pseudoechthistatus</tp:taxon-name-part></tp:taxon-name></italic> spp., scale = corresponding elytral length. <bold>38, 41</bold> <italic><tp:taxon-name><tp:taxon-name-part taxon-name-part-type="genus">Pseudoechthistatus</tp:taxon-name-part> <tp:taxon-name-part taxon-name-part-type="species">obliquefasciatus</tp:taxon-name-part></tp:taxon-name></italic> Pic, 1917 <bold>39, 42</bold> <italic><tp:taxon-name><tp:taxon-name-part taxon-name-part-type="genus">Pseudoechthistatus</tp:taxon-name-part> <tp:taxon-name-part taxon-name-part-type="species">granulatus</tp:taxon-name-part></tp:taxon-name></italic> Breuning, 1942 <bold>43</bold> <italic><tp:taxon-name><tp:taxon-name-part taxon-name-part-type="genus">Pseudoechthistatus</tp:taxon-name-part> <tp:taxon-name-part taxon-name-part-type="species">sinicus</tp:taxon-name-part></tp:taxon-name></italic> sp. n. <bold>44</bold> <italic><tp:taxon-name><tp:taxon-name-part taxon-name-part-type="genus">Pseudoechthistatus</tp:taxon-name-part> <tp:taxon-name-part taxon-name-part-type="species">acutipennis</tp:taxon-name-part></tp:taxon-name></italic> Chiang, 1981 <bold>45</bold> <italic><tp:taxon-name><tp:taxon-name-part taxon-name-part-type="genus">Pseudoechthistatus</tp:taxon-name-part> <tp:taxon-name-part taxon-name-part-type="species">pufujiae</tp:taxon-name-part></tp:taxon-name></italic> sp. n. <bold>46</bold> <italic><tp:taxon-name><tp:taxon-name-part taxon-name-part-type="genus">Pseudoechthistatus</tp:taxon-name-part> <tp:taxon-name-part taxon-name-part-type="species">chiangshunani</tp:taxon-name-part></tp:taxon-name></italic> sp. n. <bold>47</bold> <italic><tp:taxon-name><tp:taxon-name-part taxon-name-part-type="genus">Pseudoechthistatus</tp:taxon-name-part> <tp:taxon-name-part taxon-name-part-type="species">holzschuhi</tp:taxon-name-part></tp:taxon-name></italic> sp. n. <bold>40</bold>, <bold>48</bold> <italic><tp:taxon-name><tp:taxon-name-part taxon-name-part-type="genus">Pseudoechthistatus</tp:taxon-name-part> <tp:taxon-name-part taxon-name-part-type="species">glabripennis</tp:taxon-name-part></tp:taxon-name></italic> sp. n.</p></caption><graphic xmlns:xlink="http://www.w3.org/1999/xlink" xlink:href="zookeys-604-049-g006.jpg" position="float" orientation="portrait" xlink:type="simple" id="oo_95295.jpg"/></fig><fig id="F7" position="float" orientation="portrait"><label>Figures 49–56.</label><caption><p>Terminalia of <italic><tp:taxon-name><tp:taxon-name-part taxon-name-part-type="genus">Pseudoechthistatus</tp:taxon-name-part></tp:taxon-name></italic> spp. <bold>49, 56</bold> <italic><tp:taxon-name><tp:taxon-name-part taxon-name-part-type="genus">Pseudoechthistatus</tp:taxon-name-part> <tp:taxon-name-part taxon-name-part-type="species">obliquefasciatus</tp:taxon-name-part></tp:taxon-name></italic> Pic, 1917 <bold>50</bold> <italic><tp:taxon-name><tp:taxon-name-part taxon-name-part-type="genus">Pseudoechthistatus</tp:taxon-name-part> <tp:taxon-name-part taxon-name-part-type="species">granulatus</tp:taxon-name-part></tp:taxon-name></italic> Breuning, 1942 <bold>51</bold> <italic><tp:taxon-name><tp:taxon-name-part taxon-name-part-type="genus">Pseudoechthistatus</tp:taxon-name-part> <tp:taxon-name-part taxon-name-part-type="species">glabripennis</tp:taxon-name-part></tp:taxon-name></italic> sp. n. <bold>52</bold> <italic><tp:taxon-name><tp:taxon-name-part taxon-name-part-type="genus">Pseudoechthistatus</tp:taxon-name-part> <tp:taxon-name-part taxon-name-part-type="species">sinicus</tp:taxon-name-part></tp:taxon-name></italic> sp. n. <bold>53</bold> <italic><tp:taxon-name><tp:taxon-name-part taxon-name-part-type="genus">Pseudoechthistatus</tp:taxon-name-part> <tp:taxon-name-part taxon-name-part-type="species">chiangshunani</tp:taxon-name-part></tp:taxon-name></italic> sp. n. <bold>54</bold> <italic><tp:taxon-name><tp:taxon-name-part taxon-name-part-type="genus">Pseudoechthistatus</tp:taxon-name-part> <tp:taxon-name-part taxon-name-part-type="species">holzschuhi</tp:taxon-name-part></tp:taxon-name></italic> sp. n. <bold>55</bold> <italic><tp:taxon-name><tp:taxon-name-part taxon-name-part-type="genus">Pseudoechthistatus</tp:taxon-name-part> <tp:taxon-name-part taxon-name-part-type="species">pufujiae</tp:taxon-name-part></tp:taxon-name></italic> sp. n. <bold>49–55</bold> male. <bold>a</bold> tergite VIII with sternites VIII &amp; IX <bold>b</bold> tegmen in ventral view <bold>c</bold> ditto in lateral view <bold>d</bold> median lobe in ventral view <bold>e</bold> ditto in lateral view <bold>56</bold> female. <bold>f</bold> sternite VIII <bold>g</bold> ovipositor in dorsal view <bold>h</bold> ditto in ventral view. Scale 1 mm.</p></caption><graphic xmlns:xlink="http://www.w3.org/1999/xlink" xlink:href="zookeys-604-049-g007.jpg" position="float" orientation="portrait" xlink:type="simple" id="oo_95296.jpg"/></fig><fig id="F8" position="float" orientation="portrait"><label>Figures 57–68.</label><caption><p>Terminalia of <italic><tp:taxon-name><tp:taxon-name-part taxon-name-part-type="genus">Pseudoechthistatus</tp:taxon-name-part></tp:taxon-name></italic> and <italic><tp:taxon-name><tp:taxon-name-part taxon-name-part-type="genus">Paraleprodera</tp:taxon-name-part></tp:taxon-name></italic> species. <bold>57</bold> spermatheca <bold>58–67</bold> endophallus in inflated and everted condition, lateral view <bold>57–58</bold> <italic><tp:taxon-name><tp:taxon-name-part taxon-name-part-type="genus">Pseudoechthistatus</tp:taxon-name-part> <tp:taxon-name-part taxon-name-part-type="species">obliquefasciatus</tp:taxon-name-part></tp:taxon-name></italic> Pic <bold>59</bold> <italic><tp:taxon-name><tp:taxon-name-part taxon-name-part-type="genus">Pseudoechthistatus</tp:taxon-name-part> <tp:taxon-name-part taxon-name-part-type="species">sinicus</tp:taxon-name-part></tp:taxon-name></italic> sp. n. <bold>60</bold> <italic><tp:taxon-name><tp:taxon-name-part taxon-name-part-type="genus">Pseudoechthistatus</tp:taxon-name-part> <tp:taxon-name-part taxon-name-part-type="species">granulatus</tp:taxon-name-part></tp:taxon-name></italic> Breuning, 1942 <bold>61</bold> <italic><tp:taxon-name><tp:taxon-name-part taxon-name-part-type="genus">Pseudoechthistatus</tp:taxon-name-part> <tp:taxon-name-part taxon-name-part-type="species">pufujiae</tp:taxon-name-part></tp:taxon-name></italic> sp. n. <bold>62</bold> <italic><tp:taxon-name><tp:taxon-name-part taxon-name-part-type="genus">Pseudoechthistatus</tp:taxon-name-part> <tp:taxon-name-part taxon-name-part-type="species">glabripennis</tp:taxon-name-part></tp:taxon-name></italic> sp. n. <bold>63</bold> <italic><tp:taxon-name><tp:taxon-name-part taxon-name-part-type="genus">Pseudoechthistatus</tp:taxon-name-part> <tp:taxon-name-part taxon-name-part-type="species">holzschuhi</tp:taxon-name-part></tp:taxon-name></italic> sp. n. <bold>64</bold> <italic><tp:taxon-name><tp:taxon-name-part taxon-name-part-type="genus">Pseudoechthistatus</tp:taxon-name-part> <tp:taxon-name-part taxon-name-part-type="species">chiangshunani</tp:taxon-name-part></tp:taxon-name></italic> sp. n. <bold>65</bold> <italic><tp:taxon-name><tp:taxon-name-part taxon-name-part-type="genus">Paraleprodera</tp:taxon-name-part> <tp:taxon-name-part taxon-name-part-type="species">mesophthalma</tp:taxon-name-part></tp:taxon-name></italic> Bi &amp; Lin, 2012 <bold>66</bold> <italic><tp:taxon-name><tp:taxon-name-part taxon-name-part-type="genus">Paraleprodera</tp:taxon-name-part> <tp:taxon-name-part taxon-name-part-type="species">carolina</tp:taxon-name-part></tp:taxon-name></italic> (Fairmaire, 1899) <bold>67</bold> <italic><tp:taxon-name><tp:taxon-name-part taxon-name-part-type="genus">Paraleprodera</tp:taxon-name-part> <tp:taxon-name-part taxon-name-part-type="species">triangularis</tp:taxon-name-part></tp:taxon-name></italic> (Thomson, 1865) <bold>68</bold> <italic><tp:taxon-name><tp:taxon-name-part taxon-name-part-type="genus">Paraleprodera</tp:taxon-name-part> <tp:taxon-name-part taxon-name-part-type="species">diophthalma</tp:taxon-name-part> <tp:taxon-name-part taxon-name-part-type="subspecies">diophthalma</tp:taxon-name-part></tp:taxon-name></italic> (<tp:taxon-name><tp:taxon-name-part taxon-name-part-type="genus">Pascoe</tp:taxon-name-part></tp:taxon-name>, 1857). <bold>a</bold> enlargement of spermathecal capsule (SP) <bold>b</bold> endophallus in inflated and non-everted condition, show internal membrane (<abbrev xmlns:xlink="http://www.w3.org/1999/xlink" xlink:title="internal membrane of apical furrow" id="ABBRID0EUTAI" xlink:type="simple">im</abbrev>) of apical furrow (<abbrev xmlns:xlink="http://www.w3.org/1999/xlink" xlink:title="apical furrow" id="ABBRID0EYTAI" xlink:type="simple">af</abbrev>) <bold>c</bold>, <bold>d</bold> <abbrev xmlns:xlink="http://www.w3.org/1999/xlink" xlink:title="apical phallomere" id="ABBRID0EAUAI" xlink:type="simple">APH</abbrev> in ventral view <bold>e</bold> <abbrev xmlns:xlink="http://www.w3.org/1999/xlink" xlink:title="central trunk" id="ABBRID0EJUAI" xlink:type="simple">CT</abbrev> in ventral view <bold>f</bold>, <bold>g</bold> <abbrev xmlns:xlink="http://www.w3.org/1999/xlink" xlink:title="apical phallomere" id="ABBRID0EUUAI" xlink:type="simple">APH</abbrev> in dorsal view.</p></caption><graphic xmlns:xlink="http://www.w3.org/1999/xlink" xlink:href="zookeys-604-049-g008.jpg" position="float" orientation="portrait" xlink:type="simple" id="oo_95297.jpg"/></fig><fig id="F5" position="float" orientation="portrait"><label>Figures 21–37.</label><caption><p>Habitus of <italic><tp:taxon-name><tp:taxon-name-part taxon-name-part-type="genus">Pseudoechthistatus</tp:taxon-name-part></tp:taxon-name></italic> spp. <bold>21–28</bold> head in frontal view <bold>29</bold> subbasal tubercle of elytron showing an abnormal form <bold>30–37</bold> femora in ventral view showing pubescence patterns <bold>21, 29, 30</bold> <italic><tp:taxon-name><tp:taxon-name-part taxon-name-part-type="genus">Pseudoechthistatus</tp:taxon-name-part> <tp:taxon-name-part taxon-name-part-type="species">obliquefasciatus</tp:taxon-name-part></tp:taxon-name></italic> Pic, 1917 <bold>22, 31</bold> <italic><tp:taxon-name><tp:taxon-name-part taxon-name-part-type="genus">Pseudoechthistatus</tp:taxon-name-part> <tp:taxon-name-part taxon-name-part-type="species">granulatus</tp:taxon-name-part></tp:taxon-name></italic> Breuning, 1942 <bold>23, 33</bold> <italic><tp:taxon-name><tp:taxon-name-part taxon-name-part-type="genus">Pseudoechthistatus</tp:taxon-name-part> <tp:taxon-name-part taxon-name-part-type="species">glabripennis</tp:taxon-name-part></tp:taxon-name></italic> sp. n. <bold>24, 34</bold> <italic><tp:taxon-name><tp:taxon-name-part taxon-name-part-type="genus">Pseudoechthistatus</tp:taxon-name-part> <tp:taxon-name-part taxon-name-part-type="species">sinicus</tp:taxon-name-part></tp:taxon-name></italic> sp. n. <bold>25, 35</bold> <italic><tp:taxon-name><tp:taxon-name-part taxon-name-part-type="genus">Pseudoechthistatus</tp:taxon-name-part> <tp:taxon-name-part taxon-name-part-type="species">chiangshunani</tp:taxon-name-part></tp:taxon-name></italic> sp. n. <bold>26, 36</bold> <italic><tp:taxon-name><tp:taxon-name-part taxon-name-part-type="genus">Pseudoechthistatus</tp:taxon-name-part> <tp:taxon-name-part taxon-name-part-type="species">holzschuhi</tp:taxon-name-part></tp:taxon-name></italic> sp. n. <bold>27, 37</bold> <italic><tp:taxon-name><tp:taxon-name-part taxon-name-part-type="genus">Pseudoechthistatus</tp:taxon-name-part> <tp:taxon-name-part taxon-name-part-type="species">pufujiae</tp:taxon-name-part></tp:taxon-name></italic> sp. n. <bold>28, 32</bold> <italic><tp:taxon-name><tp:taxon-name-part taxon-name-part-type="genus">Pseudoechthistatus</tp:taxon-name-part> <tp:taxon-name-part taxon-name-part-type="species">acutipennis</tp:taxon-name-part></tp:taxon-name></italic> Chiang, 1981. <bold>a</bold> male <bold>b</bold> female.</p></caption><graphic xmlns:xlink="http://www.w3.org/1999/xlink" xlink:href="zookeys-604-049-g005.jpg" position="float" orientation="portrait" xlink:type="simple" id="oo_95294.jpg"/></fig></tp:treatment-sec><ref-list><ref id="B5"><mixed-citation xmlns:xlink="http://www.w3.org/1999/xlink" xlink:type="simple">
          <person-group><name name-style="western"><surname>Breuning</surname><given-names>S</given-names></name></person-group> (<year>1942</year>) <article-title>Études sur les Lamiaires (Coleop. Cerambycidæ): Onzième tribu: <tp:taxon-name><tp:taxon-name-part taxon-name-part-type="tribe">Phrissomini</tp:taxon-name-part></tp:taxon-name> Lac.</article-title> <source>Novitates Entomologicæ</source> <volume>3</volume>(<supplement>supplément 84–88</supplement>): <fpage>102</fpage>–<lpage>136</lpage>.</mixed-citation></ref><ref id="B8"><mixed-citation xmlns:xlink="http://www.w3.org/1999/xlink" xlink:type="simple">
          <person-group><name name-style="western"><surname>Breuning</surname><given-names>S</given-names></name></person-group> (<year>1961</year>) <source>Cataloque des lamiaires du Monde (Col., Céramb.)</source> <volume>5. Lieferung</volume>. <publisher-name>Museum G. Frey</publisher-name>, <publisher-loc>Tutzing</publisher-loc>, <fpage>287</fpage>–<lpage>382</lpage>.</mixed-citation></ref><ref id="B26"><mixed-citation xmlns:xlink="http://www.w3.org/1999/xlink" xlink:type="simple">
          <person-group><name name-style="western"><surname>Löbl</surname><given-names>I</given-names></name><name name-style="western"><surname>Smetana</surname><given-names>A</given-names></name></person-group> (<role>Eds</role>) (<year>2010</year>) <source>Catalogue of Palaearctic <tp:taxon-name><tp:taxon-name-part taxon-name-part-type="order">Coleoptera</tp:taxon-name-part></tp:taxon-name>, Vol. 6: <tp:taxon-name><tp:taxon-name-part taxon-name-part-type="superfamily">Chrysomeloidae</tp:taxon-name-part></tp:taxon-name>.</source> <publisher-name>Apollo Books</publisher-name>, <publisher-loc>Stenstrup</publisher-loc>, <size units="page">924 pp</size>.</mixed-citation></ref><ref id="B17"><mixed-citation xmlns:xlink="http://www.w3.org/1999/xlink" xlink:type="simple">
          <person-group><name name-style="western"><surname>Gressitt</surname><given-names>JL</given-names></name></person-group> (<year>1951</year>) <source>Longicorn beetles of China. In: Lepesme P.: <tp:taxon-name><tp:taxon-name-part taxon-name-part-type="superfamily">Longicornia</tp:taxon-name-part></tp:taxon-name>, études et notes sur les longicornes, Volume 2.</source> <publisher-name>Paul Lechevalier</publisher-name>, <publisher-loc>Paris</publisher-loc>, <size units="page">667 pp</size>.</mixed-citation></ref><ref id="B10"><mixed-citation xmlns:xlink="http://www.w3.org/1999/xlink" xlink:type="simple">
          <person-group><name name-style="western"><surname>Chiang</surname><given-names>SN</given-names></name><name name-style="western"><surname>Pu</surname><given-names>FJ</given-names></name><name name-style="western"><surname>Hua</surname><given-names>LZ</given-names></name></person-group> (<year>1985</year>) <source>Economic Insect Fauna of China. Fasc. 35. <tp:taxon-name><tp:taxon-name-part taxon-name-part-type="order">Coleoptera</tp:taxon-name-part></tp:taxon-name>: <tp:taxon-name><tp:taxon-name-part taxon-name-part-type="family">Cerambycidae</tp:taxon-name-part></tp:taxon-name> (III).</source> <publisher-name>Science Press</publisher-name>, <publisher-loc>Beijing</publisher-loc>, <size units="page">189 pp</size>.</mixed-citation></ref><ref id="B37"><mixed-citation xmlns:xlink="http://www.w3.org/1999/xlink" xlink:type="simple">
          <person-group><name name-style="western"><surname>Sama</surname><given-names>G</given-names></name></person-group> (<year>2008</year>) <article-title>Preliminary note on the Cerambycid fauna of North Africa with the description of new taxa (<tp:taxon-name><tp:taxon-name-part taxon-name-part-type="class">Insecta</tp:taxon-name-part></tp:taxon-name> <tp:taxon-name><tp:taxon-name-part taxon-name-part-type="order">Coleoptera</tp:taxon-name-part></tp:taxon-name> <tp:taxon-name><tp:taxon-name-part taxon-name-part-type="family">Cerambycidae</tp:taxon-name-part></tp:taxon-name>).</article-title> <source>Quaderno di Studi e Notizie di Storia Naturale della Romagna</source> <volume>27</volume>: <fpage>217</fpage>–<lpage>245</lpage>, fig. 25.</mixed-citation></ref><ref id="B6"><mixed-citation xmlns:xlink="http://www.w3.org/1999/xlink" xlink:type="simple">
          <person-group><name name-style="western"><surname>Breuning</surname><given-names>S</given-names></name></person-group> (<year>1943</year>) <article-title>Études sur les Lamiaires (Coleop. Cerambycidæ): Douzième tribu: <tp:taxon-name><tp:taxon-name-part taxon-name-part-type="tribe">Agniini</tp:taxon-name-part></tp:taxon-name> Thomson.</article-title> <source>Novitates Entomologicae</source> <volume>3</volume>(<supplement>supplément 89–106</supplement>): <fpage>137</fpage>–<lpage>280</lpage>.</mixed-citation></ref><ref id="B32"><mixed-citation xmlns:xlink="http://www.w3.org/1999/xlink" xlink:type="simple">
          <person-group><name name-style="western"><surname>Ohbayashi</surname><given-names>N</given-names></name><name name-style="western"><surname>Niisato</surname><given-names>T</given-names></name></person-group> (<role>Eds</role>) (<year>2007</year>) <source>Longicorn Beetles of Japan.</source> <publisher-name>Tokai University Press</publisher-name>, <publisher-loc>Kanagawa</publisher-loc>, <size units="page">818 pp</size>.</mixed-citation></ref></ref-list></tp:taxon-treatment>
