# Supplementary material for: A revision of the genus Pseudoechthistatus Pic (Coleoptera, Cerambycidae, Lamiinae, Lamiini)
Source: Zookeys. 2016 Jul 11;(604):49–85. doi: 10.3897/zookeys.604.9049 (PMC4978020; doi:10.3897/zookeys.604.9049)
Supplement: XML Treatment for Pseudoechthistatus obliquefasciatus [file zookeys.604.9049-treatment2.xml]

<!DOCTYPE tp:taxon-treatment
  PUBLIC "-//TaxonX//DTD Taxonomic Treatment Publishing DTD v0 20100105//EN" "tax-treatment-NSO.dtd">
<tp:taxon-treatment xmlns:tp="http://www.plazi.org/taxpub"><tp:treatment-meta><kwd-group><label>Taxon classification</label><kwd><named-content content-type="kingdom">Animalia</named-content></kwd><kwd><named-content content-type="order">Coleoptera</named-content></kwd><kwd><named-content content-type="family">Cerambycidae</named-content></kwd></kwd-group><mixed-citation publication-type="journal"><person-group><name><surname>Bi</surname><given-names>Wen-Xuan</given-names></name><name><surname>Lin</surname><given-names>Mei-Ying</given-names></name></person-group><article-title>A revision of the genus <italic><tp:taxon-name><tp:taxon-name-part taxon-name-part-type="genus">Pseudoechthistatus</tp:taxon-name-part></tp:taxon-name></italic> Pic (<tp:taxon-name><tp:taxon-name-part taxon-name-part-type="order">Coleoptera</tp:taxon-name-part></tp:taxon-name>, <tp:taxon-name><tp:taxon-name-part taxon-name-part-type="family">Cerambycidae</tp:taxon-name-part></tp:taxon-name>, <tp:taxon-name><tp:taxon-name-part taxon-name-part-type="subfamily">Lamiinae</tp:taxon-name-part></tp:taxon-name>, <tp:taxon-name><tp:taxon-name-part taxon-name-part-type="tribe">Lamiini</tp:taxon-name-part></tp:taxon-name>)</article-title><source>Zookeys</source><day>11</day><month>7</month><year>2016</year><volume>2016</volume><issue>604</issue><fpage>49</fpage><lpage>85</lpage><pub-id pub-id-type="doi">10.3897/zookeys.604.9049</pub-id></mixed-citation></tp:treatment-meta><tp:nomenclature><tp:taxon-name>
            <tp:taxon-name-part taxon-name-part-type="genus">Pseudoechthistatus</tp:taxon-name-part>
            <tp:taxon-name-part taxon-name-part-type="species">obliquefasciatus</tp:taxon-name-part>
          </tp:taxon-name><tp:taxon-authority>Pic, 1917</tp:taxon-authority><xref ref-type="fig" rid="F2">Figures 1</xref><xref ref-type="fig" rid="F2">, 2</xref><xref ref-type="fig" rid="F4">, 17</xref><xref ref-type="fig" rid="F5">, 21</xref><xref ref-type="fig" rid="F5">, 29</xref><xref ref-type="fig" rid="F5">, 30</xref><xref ref-type="fig" rid="F6">, 38</xref><xref ref-type="fig" rid="F6">, 41</xref><xref ref-type="fig" rid="F7">, 49</xref><xref ref-type="fig" rid="F7">, 56</xref><xref ref-type="fig" rid="F8">, 57–58</xref><xref ref-type="fig" rid="F1">, Map 1</xref><tp:nomenclature-citation-list><tp:nomenclature-citation><tp:taxon-name>
                <tp:taxon-name-part taxon-name-part-type="genus">Pseudoechthistatus</tp:taxon-name-part> <tp:taxon-name-part taxon-name-part-type="species">obliquefasciatus</tp:taxon-name-part></tp:taxon-name><comment>Pic, 1917: 7. Type locality: Tali, Yunnan, China. Type depository: <named-content xmlns:xlink="http://www.w3.org/1999/xlink" content-type="dwc:institutional_code" xlink:type="simple">MNHN</named-content>.</comment></tp:nomenclature-citation><tp:nomenclature-citation><tp:taxon-name>
                <tp:taxon-name-part taxon-name-part-type="genus">Pseudechthistatus</tp:taxon-name-part>
              </tp:taxon-name><comment>(sic) <tp:taxon-name><tp:taxon-name-part taxon-name-part-type="species">obliquefasciatus</tp:taxon-name-part></tp:taxon-name>: <xref ref-type="bibr" rid="B5">Breuning 1942</xref>: 133; <xref ref-type="bibr" rid="B18">Hua 2002</xref>: 227; <xref ref-type="bibr" rid="B19">Hua et al. 2009</xref>: 466; <xref ref-type="bibr" rid="B26">Löbl and Smetana 2010</xref>: 286.</comment></tp:nomenclature-citation><tp:nomenclature-citation><tp:taxon-name>
                <tp:taxon-name-part taxon-name-part-type="genus">Pseudoechthistatus</tp:taxon-name-part> <tp:taxon-name-part taxon-name-part-type="species">obliquefasciatus</tp:taxon-name-part></tp:taxon-name><comment>: <xref ref-type="bibr" rid="B17">Gressitt 1951</xref>: 349; <xref ref-type="bibr" rid="B11">Chiang et al. 1987</xref>: 694; <xref ref-type="bibr" rid="B23">Li 1988</xref>: 46; <xref ref-type="bibr" rid="B34">Pu 1992</xref>: 601; <xref ref-type="bibr" rid="B24">Li 2009</xref>: 159.</comment></tp:nomenclature-citation></tp:nomenclature-citation-list></tp:nomenclature><tp:treatment-sec sec-type="type material" id="SECID0EHDAG"><title>Type material examined.</title><p>Holotype (Fig. <xref ref-type="fig" rid="F4">17</xref>), female, “Tali / Hte yunnan”, “<italic><tp:taxon-name><tp:taxon-name-part taxon-name-part-type="genus">Pseudoechthistatus</tp:taxon-name-part></tp:taxon-name> Pic</italic> / <italic><tp:taxon-name><tp:taxon-name-part taxon-name-part-type="species">obliquefasciatus</tp:taxon-name-part></tp:taxon-name> Pic</italic> ”, “?? / ?? / <italic>(cc? Breuning)</italic>”, “<italic>vari? echthistatus</italic> / <italic><tp:taxon-name><tp:taxon-name-part taxon-name-part-type="genus">Pascoe</tp:taxon-name-part></tp:taxon-name></italic> / ??? / <italic>p. 359</italic>”, “<italic>gene echthistatus</italic> / <italic>n. sp.</italic> ? / (? <italic>in coll Boppe</italic>)”, “<named-content xmlns:xlink="http://www.w3.org/1999/xlink" xlink:type="simple" content-type="institution" xlink:href="http://grbio.org/institution/museum-0" id="NCID0EXEAG">Museum</named-content> Paris / Coll. M. Pic”, “<italic>type</italic>”, “<italic>type</italic>”, “TYPE” [red label] examined through five photographs taken by N. Ohbayashi in <named-content xmlns:xlink="http://www.w3.org/1999/xlink" content-type="dwc:institutional_code" xlink:type="simple">MNHN</named-content>, 2014, the hand-written labels are mostly illegible.</p></tp:treatment-sec><tp:treatment-sec sec-type="material" id="SECID0ELFAG"><title>Additional material examined</title><p>(6 males, 12 females): 1 female, Yunnan Weixi Pantiange, 2900 m, 1981.VII.21, leg. Shu-Yong Wang (<named-content xmlns:xlink="http://www.w3.org/1999/xlink" content-type="dwc:institutional_code" xlink:type="simple">IZAS</named-content>, IOZ(E) 1904795); 1 female, Yunnan Weixi Pantiange, 2920 m, 1981.VII.22, leg. Xue-Zhong Zhang (<named-content xmlns:xlink="http://www.w3.org/1999/xlink" content-type="dwc:institutional_code" xlink:type="simple">IZAS</named-content>, IOZ(E) 1904796); 1 female, CHINA, Yunnan, Weixi, Pantiange, Zhazi; <named-content xmlns:xlink="http://www.w3.org/1999/xlink" content-type="dwc:verbatimCoordinates" xlink:type="simple"><named-content content-type="geo-json" specific-use="{&#34;type&#34;:&#34;Point&#34;,&#34;coordinates&#34;:[99.281880,27.349040]}" id="NCID0EEGAG" xlink:type="simple">N27.34904°, E99.28188°</named-content></named-content>–<named-content xmlns:xlink="http://www.w3.org/1999/xlink" content-type="dwc:verbatimCoordinates" xlink:type="simple"><named-content content-type="geo-json" specific-use="{&#34;type&#34;:&#34;Point&#34;,&#34;coordinates&#34;:[99.276610,27.346470]}" id="NCID0EMGAG" xlink:type="simple">N27.34647°, E99.27661°</named-content></named-content>, 2917–3029 m, 2009.VII.10, Shi H.L. coll., beating (<named-content xmlns:xlink="http://www.w3.org/1999/xlink" content-type="dwc:institutional_code" xlink:type="simple">IZAS</named-content>, IOZ(E) 1905218); 3 females, Yunnan, Diqing, Weixi, Najieluo, 2921 m, 2014.VI.29, leg. Xiao-Dong Yang (<abbrev xmlns:xlink="http://www.w3.org/1999/xlink" content-type="collection" xlink:title="Collection of Chang-Chin Chen, Tianjin, China" id="ABBRID0EAHAG" xlink:type="simple">CCCC</abbrev>); 2 males, 1 female, ditto but 2872 m, 2014.VII.1 (<abbrev xmlns:xlink="http://www.w3.org/1999/xlink" content-type="collection" xlink:title="Collection of Chang-Chin Chen, Tianjin, China" id="ABBRID0EIHAG" xlink:type="simple">CCCC</abbrev>); 1 male, ditto but 3106 m (<abbrev xmlns:xlink="http://www.w3.org/1999/xlink" content-type="collection" xlink:title="Collection of Chang-Chin Chen, Tianjin, China" id="ABBRID0EQHAG" xlink:type="simple">CCCC</abbrev>); 1 female, Yunnan, Lijiang, Yulong, Ludian, 3219m, 2014.VII.3, leg. Xiao-Dong Yang (<abbrev xmlns:xlink="http://www.w3.org/1999/xlink" content-type="collection" xlink:title="Collection of Chang-Chin Chen, Tianjin, China" id="ABBRID0EYHAG" xlink:type="simple">CCCC</abbrev>); 2 males, 3 females, Yunnan, Pass 50 km W Judian, 2005.VI.11–13, leg. Ivo Jeniš (<abbrev xmlns:xlink="http://www.w3.org/1999/xlink" content-type="collection" xlink:title="Collection of Carolus Holzschuh, Villach, Austria" id="ABBRID0EHIAG" xlink:type="simple">CCH</abbrev>); 1 male, 1 female, Yunnan, Yanmen, 2005.VI.13–23, leg. E. Kučera (<abbrev xmlns:xlink="http://www.w3.org/1999/xlink" content-type="collection" xlink:title="Collection of Carolus Holzschuh, Villach, Austria" id="ABBRID0EWIAG" xlink:type="simple">CCH</abbrev>).</p></tp:treatment-sec><tp:treatment-sec sec-type="redescription" id="SECID0E5IAG"><title>Redescription.</title><p>
            <bold>Male</bold> (Fig. <xref ref-type="fig" rid="F2">1</xref>). Body length 18.0–22.2 mm, humeral width 5.5–6.2 mm. Body dark brown; head, pronotum and ventral surface covered with intermixed light yellowish and tawny pubescence. Head with four short tawny vittae behind upper eye lobes. Antennal scape, pedicel and 3<sup>rd</sup> antennomere with sparse pale pubescence, 4<sup>th</sup> to 9<sup>th</sup> antennomeres with same color of pubescence at basal half. Pronotum with two longitudinal tawny bands on each side of disk and other two longitudinal bands on lateral margins postmedially, the discal bands distinctly longer than half of pronotal length. Scutellum densely clothed with tawny pubescence, sparse along middle. Elytron with pubescence predominantly brown, with tawny pubescence forming the subbasal annular marking and few small spots scattered at basal one fifth, with light yellowish pubescence forming the middle band and the preapical stripe; the middle band moderately broad, strongly oblique (inclined at an angle of 40 to 50 degrees to the transverse axis), complete or interrupted or dispersed into small spots, hardly <!--PageBreak-->reaching suture; the preapical stripe narrow, well developed, subequal to or slightly shorter than one-fourth of elytral length. Legs (Fig. <xref ref-type="fig" rid="F5">30</xref>) clothed with yellowish and tawny pubescence of which the tawny one forming small spots moderately scattered on femora and becoming denser on tibiae.</p><fig id="F2" position="float" orientation="portrait"><label>Figures 1–8.</label><caption><p>Habitus of <italic><tp:taxon-name><tp:taxon-name-part taxon-name-part-type="genus">Pseudoechthistatus</tp:taxon-name-part></tp:taxon-name></italic> spp. <bold>1–2</bold> <italic><tp:taxon-name><tp:taxon-name-part taxon-name-part-type="genus">Pseudoechthistatus</tp:taxon-name-part> <tp:taxon-name-part taxon-name-part-type="species">obliquefasciatus</tp:taxon-name-part></tp:taxon-name></italic> Pic, 1917 <bold>3–5</bold> <italic><tp:taxon-name><tp:taxon-name-part taxon-name-part-type="genus">Pseudoechthistatus</tp:taxon-name-part> <tp:taxon-name-part taxon-name-part-type="species">granulatus</tp:taxon-name-part></tp:taxon-name></italic> Breuning, 1942 <bold>6</bold> <italic><tp:taxon-name><tp:taxon-name-part taxon-name-part-type="genus">Pseudoechthistatus</tp:taxon-name-part> <tp:taxon-name-part taxon-name-part-type="species">acutipennis</tp:taxon-name-part></tp:taxon-name></italic> Chiang, 1981 <bold>7–8</bold> <italic><tp:taxon-name><tp:taxon-name-part taxon-name-part-type="genus">Pseudoechthistatus</tp:taxon-name-part> <tp:taxon-name-part taxon-name-part-type="species">glabripennis</tp:taxon-name-part></tp:taxon-name></italic> sp. n. (paratype) <bold>1, 3, 7</bold> male <bold>2, 4–6, 8</bold> female. <bold>a</bold> dorsal view <bold>b</bold> ventral view. Not to scale.</p></caption><graphic xmlns:xlink="http://www.w3.org/1999/xlink" xlink:href="zookeys-604-049-g002.jpg" position="float" orientation="portrait" xlink:type="simple" id="oo_95291.jpg"/></fig><p>Body elongate, oblong oval. Head (Fig. <xref ref-type="fig" rid="F5">21</xref>) with frons moderately punctured; lower eye lobe subequal in length and width, 0.7 times as long as gena. Antennae 1.9 times as long as body length, surpassing elytral apex by six antennomeres; 3<sup>rd</sup> antennomere ca. 1.8 times as long as scape, ca. 1.2 times as long as 4<sup>th</sup> antennomere; scape and 3<sup>rd</sup> antennomere coarsely punctured; scape to 3<sup>rd</sup> or 4<sup>th</sup> antennomere sparsely fringed beneath. Elytra ca. 1.4 times as wide as pronotal base, 2.0–2.1 times as long as humeral width; humeri slightly constricted, widened at basal two-fifth, then convergent toward rounded apices; disk moderately punctured, slightly denser near suture, becoming shallower at apical one-third, moderately granulated on basal half, becoming weaker anteriorly; subbasal tubercle moderate in size, as wide as or slightly narrower than scutellar width. Hindwings (Fig. <xref ref-type="fig" rid="F6">41</xref>) strongly reduced, 0.7 times as long as elytral length. Legs long and slender, metatibiae exceeding elytral apices at base.</p><p>
            <bold>Male genitalia</bold> (Figs <xref ref-type="fig" rid="F7">49</xref>, <xref ref-type="fig" rid="F8">58</xref>). Tergite VIII (Fig. <xref ref-type="fig" rid="F7">49a</xref>) transverse, slightly emarginated apically and nearly straight at sides, length 0.9 times as long as width. Tegmen (Fig. <xref ref-type="fig" rid="F7">49b–c</xref>) with lateral lobe widest at base, gently narrowed at basal one-third, then slightly dilated toward rounded apex. Median lobe (Fig. <xref ref-type="fig" rid="F7">49d–e</xref>) with apex subacute in antero-dorsal view. Endophallus (n = 3, Fig. <xref ref-type="fig" rid="F8">58</xref>) subequal to triple length of median lobe, the length of <abbrev xmlns:xlink="http://www.w3.org/1999/xlink" xlink:title="medial tube" id="ABBRID0ESNAG" xlink:type="simple">MT</abbrev> ca. 2.4 times as long as the length of <abbrev xmlns:xlink="http://www.w3.org/1999/xlink" xlink:title="basal phallomere" id="ABBRID0E3NAG" xlink:type="simple">BPH</abbrev>, the length of <abbrev xmlns:xlink="http://www.w3.org/1999/xlink" xlink:title="central trunk" id="ABBRID0EAOAG" xlink:type="simple">CT</abbrev>+<abbrev xmlns:xlink="http://www.w3.org/1999/xlink" xlink:title="preapical bulb" id="ABBRID0EHOAG" xlink:type="simple">PB</abbrev> slightly longer than the length of <abbrev xmlns:xlink="http://www.w3.org/1999/xlink" xlink:title="basal phallomere" id="ABBRID0ELOAG" xlink:type="simple">BPH</abbrev>; <abbrev xmlns:xlink="http://www.w3.org/1999/xlink" xlink:title="median phallomere" id="ABBRID0EPOAG" xlink:type="simple">MPH</abbrev> strongly curved at apical one-third, <abbrev xmlns:xlink="http://www.w3.org/1999/xlink" xlink:title="preapical bulb" id="ABBRID0EWOAG" xlink:type="simple">PB</abbrev> cylindrical at basal one-third, basal swelling (<abbrev xmlns:xlink="http://www.w3.org/1999/xlink" xlink:title="basal swelling of central trunk" id="ABBRID0E1OAG" xlink:type="simple">bs</abbrev>) of <abbrev xmlns:xlink="http://www.w3.org/1999/xlink" xlink:title="central trunk" id="ABBRID0E5OAG" xlink:type="simple">CT</abbrev> moderately developed; <abbrev xmlns:xlink="http://www.w3.org/1999/xlink" xlink:title="apical phallomere" id="ABBRID0EFPAG" xlink:type="simple">APH</abbrev> moderately constrictive, ca. 0.6 times as wide as the maximum width of <abbrev xmlns:xlink="http://www.w3.org/1999/xlink" xlink:title="preapical bulb" id="ABBRID0EMPAG" xlink:type="simple">PB</abbrev> at base, with apical bulb (<abbrev xmlns:xlink="http://www.w3.org/1999/xlink" xlink:title="apical bulb" id="ABBRID0EQPAG" xlink:type="simple">ab</abbrev>) heavily sclerotized apically in ventral side (Fig. <xref ref-type="fig" rid="F8">58c</xref>), obliquely truncated in lateral view; small spicules sparsely distributed on apical bulb and anterior margin of <abbrev xmlns:xlink="http://www.w3.org/1999/xlink" xlink:title="preapical bulb" id="ABBRID0EYPAG" xlink:type="simple">PB</abbrev>.</p><p>
            <bold>Female</bold> (Fig. <xref ref-type="fig" rid="F2">2</xref>). Body length 16.0–22.1 mm, humeral width 4.6–6.4 mm. Almost identical to male in general appearance. Antennae ca. 1.2 times as long as body length, apical three antennomeres surpassing elytral apex; scape to 5<sup>th</sup> or 6<sup>th</sup> antennomere fringed beneath; pronotum subequal in length and basal width; elytron longer in proportion to body length (elytra 2.2–2.3 times as long as humeral width); legs comparatively short, metatibiae exceeding elytral apices at basal half. Female genitalia as Fig. <xref ref-type="fig" rid="F7">56</xref>.</p></tp:treatment-sec><tp:treatment-sec sec-type="diagnosis" id="SECID0EMQAG"><title>Diagnosis.</title><p>Elytron with predominant brown pubescence, middle band strongly oblique, subbasal tubercle as wide as or slightly narrower than scutellar width; elytral apices rounded; humeri slightly constricted; hindwings strongly reduced. Endophallus with <abbrev xmlns:xlink="http://www.w3.org/1999/xlink" xlink:title="apical phallomere" id="ABBRID0ESQAG" xlink:type="simple">APH</abbrev> constrictive, apical bulb (<abbrev xmlns:xlink="http://www.w3.org/1999/xlink" xlink:title="apical bulb" id="ABBRID0EZQAG" xlink:type="simple">ab</abbrev>) heavily sclerotized apically in ventral side, obliquely truncated in lateral view.</p></tp:treatment-sec><tp:treatment-sec sec-type="distribution" id="SECID0E4QAG"><title>Distribution</title><p>(Map <xref ref-type="fig" rid="F1">1</xref>). China: Yunnan.</p></tp:treatment-sec><tp:treatment-sec sec-type="remarks" id="SECID0EHRAG"><title>Remarks.</title><p>Slightly intraspecific variation can be observed between the population from northern area (Weixi County: Najieluo; Deqin County: Yanmen) and southern area (Weixi County: Pantiange; Yulong County: Ludian, Judian), the northern popu<!--PageBreak-->lation with elytra relatively long: elytral length / humeral width ca. 2.1 in male and 2.3 in female, while in southern population, elytral length / humeral width ca 2.0 in male and 2.2 in female. And the holotype is identical to the population from southern area. Currently, sympatry has not been confirmed among the flightless species of this genus, with the exception that the holotype from “Tali” seemingly overlaps with the range of another flightless species, <italic><tp:taxon-name><tp:taxon-name-part taxon-name-part-type="genus">Pseudoechthistatus</tp:taxon-name-part> <tp:taxon-name-part taxon-name-part-type="species">sinicus</tp:taxon-name-part></tp:taxon-name></italic>. However, the old name “Tali” or “Tali Fu” (Breuning, 1942), which had been abandoned in 1913 covered a vast region including today’s Dali City, Yunlong County, Eryuan County, Binchuan County, Xiangyun County etc. (<xref ref-type="bibr" rid="B13">Dai et al. 2005</xref>: 164). The exact type locality of this species is difficult to determine unless further information is acquired. However, based on the similarity of external characters, we conclude that the type specimen might have been collected from the north of Eryuan county or further north (Map <xref ref-type="fig" rid="F1">1a</xref>).</p></tp:treatment-sec><tp:treatment-sec><!--Section generated to contain objects referenced in tp:taxon-treatment.--><fig id="F4" position="float" orientation="portrait"><label>Figures 17–20.</label><caption><p>Habitus and label of the holotype of <italic><tp:taxon-name><tp:taxon-name-part taxon-name-part-type="genus">Pseudoechthistatus</tp:taxon-name-part></tp:taxon-name></italic> spp. <bold>17</bold> <italic><tp:taxon-name><tp:taxon-name-part taxon-name-part-type="genus">Pseudoechthistatus</tp:taxon-name-part> <tp:taxon-name-part taxon-name-part-type="species">obliquefasciatus</tp:taxon-name-part></tp:taxon-name></italic> Pic, 1917 (female) <bold>18</bold> <italic><tp:taxon-name><tp:taxon-name-part taxon-name-part-type="genus">Pseudoechthistatus</tp:taxon-name-part> <tp:taxon-name-part taxon-name-part-type="species">birmanicus</tp:taxon-name-part></tp:taxon-name></italic> Breuning, 1942 (male) <bold>19</bold> <italic><tp:taxon-name><tp:taxon-name-part taxon-name-part-type="genus">Pseudoechthistatus</tp:taxon-name-part> <tp:taxon-name-part taxon-name-part-type="species">granulatus</tp:taxon-name-part></tp:taxon-name></italic> Breuning, 1942 (female) <bold>20</bold> <italic><tp:taxon-name><tp:taxon-name-part taxon-name-part-type="genus">Pseudoechthistatus</tp:taxon-name-part> <tp:taxon-name-part taxon-name-part-type="species">acutipennis</tp:taxon-name-part></tp:taxon-name></italic> Chiang, 1981 (female).</p></caption><graphic xmlns:xlink="http://www.w3.org/1999/xlink" xlink:href="zookeys-604-049-g004.jpg" position="float" orientation="portrait" xlink:type="simple" id="oo_95293.jpg"/></fig><fig id="F5" position="float" orientation="portrait"><label>Figures 21–37.</label><caption><p>Habitus of <italic><tp:taxon-name><tp:taxon-name-part taxon-name-part-type="genus">Pseudoechthistatus</tp:taxon-name-part></tp:taxon-name></italic> spp. <bold>21–28</bold> head in frontal view <bold>29</bold> subbasal tubercle of elytron showing an abnormal form <bold>30–37</bold> femora in ventral view showing pubescence patterns <bold>21, 29, 30</bold> <italic><tp:taxon-name><tp:taxon-name-part taxon-name-part-type="genus">Pseudoechthistatus</tp:taxon-name-part> <tp:taxon-name-part taxon-name-part-type="species">obliquefasciatus</tp:taxon-name-part></tp:taxon-name></italic> Pic, 1917 <bold>22, 31</bold> <italic><tp:taxon-name><tp:taxon-name-part taxon-name-part-type="genus">Pseudoechthistatus</tp:taxon-name-part> <tp:taxon-name-part taxon-name-part-type="species">granulatus</tp:taxon-name-part></tp:taxon-name></italic> Breuning, 1942 <bold>23, 33</bold> <italic><tp:taxon-name><tp:taxon-name-part taxon-name-part-type="genus">Pseudoechthistatus</tp:taxon-name-part> <tp:taxon-name-part taxon-name-part-type="species">glabripennis</tp:taxon-name-part></tp:taxon-name></italic> sp. n. <bold>24, 34</bold> <italic><tp:taxon-name><tp:taxon-name-part taxon-name-part-type="genus">Pseudoechthistatus</tp:taxon-name-part> <tp:taxon-name-part taxon-name-part-type="species">sinicus</tp:taxon-name-part></tp:taxon-name></italic> sp. n. <bold>25, 35</bold> <italic><tp:taxon-name><tp:taxon-name-part taxon-name-part-type="genus">Pseudoechthistatus</tp:taxon-name-part> <tp:taxon-name-part taxon-name-part-type="species">chiangshunani</tp:taxon-name-part></tp:taxon-name></italic> sp. n. <bold>26, 36</bold> <italic><tp:taxon-name><tp:taxon-name-part taxon-name-part-type="genus">Pseudoechthistatus</tp:taxon-name-part> <tp:taxon-name-part taxon-name-part-type="species">holzschuhi</tp:taxon-name-part></tp:taxon-name></italic> sp. n. <bold>27, 37</bold> <italic><tp:taxon-name><tp:taxon-name-part taxon-name-part-type="genus">Pseudoechthistatus</tp:taxon-name-part> <tp:taxon-name-part taxon-name-part-type="species">pufujiae</tp:taxon-name-part></tp:taxon-name></italic> sp. n. <bold>28, 32</bold> <italic><tp:taxon-name><tp:taxon-name-part taxon-name-part-type="genus">Pseudoechthistatus</tp:taxon-name-part> <tp:taxon-name-part taxon-name-part-type="species">acutipennis</tp:taxon-name-part></tp:taxon-name></italic> Chiang, 1981. <bold>a</bold> male <bold>b</bold> female.</p></caption><graphic xmlns:xlink="http://www.w3.org/1999/xlink" xlink:href="zookeys-604-049-g005.jpg" position="float" orientation="portrait" xlink:type="simple" id="oo_95294.jpg"/></fig><fig id="F6" position="float" orientation="portrait"><label>Figures 38–48.</label><caption><p>Habitus of <italic><tp:taxon-name><tp:taxon-name-part taxon-name-part-type="genus">Pseudoechthistatus</tp:taxon-name-part></tp:taxon-name></italic> spp (<bold>a</bold> male <bold>b</bold> female). <bold>38–40</bold> basal elytra in dorsal-lateral view showing shape and size of subbasal tubercles <bold>41–48</bold> hindwings of <italic><tp:taxon-name><tp:taxon-name-part taxon-name-part-type="genus">Pseudoechthistatus</tp:taxon-name-part></tp:taxon-name></italic> spp., scale = corresponding elytral length. <bold>38, 41</bold> <italic><tp:taxon-name><tp:taxon-name-part taxon-name-part-type="genus">Pseudoechthistatus</tp:taxon-name-part> <tp:taxon-name-part taxon-name-part-type="species">obliquefasciatus</tp:taxon-name-part></tp:taxon-name></italic> Pic, 1917 <bold>39, 42</bold> <italic><tp:taxon-name><tp:taxon-name-part taxon-name-part-type="genus">Pseudoechthistatus</tp:taxon-name-part> <tp:taxon-name-part taxon-name-part-type="species">granulatus</tp:taxon-name-part></tp:taxon-name></italic> Breuning, 1942 <bold>43</bold> <italic><tp:taxon-name><tp:taxon-name-part taxon-name-part-type="genus">Pseudoechthistatus</tp:taxon-name-part> <tp:taxon-name-part taxon-name-part-type="species">sinicus</tp:taxon-name-part></tp:taxon-name></italic> sp. n. <bold>44</bold> <italic><tp:taxon-name><tp:taxon-name-part taxon-name-part-type="genus">Pseudoechthistatus</tp:taxon-name-part> <tp:taxon-name-part taxon-name-part-type="species">acutipennis</tp:taxon-name-part></tp:taxon-name></italic> Chiang, 1981 <bold>45</bold> <italic><tp:taxon-name><tp:taxon-name-part taxon-name-part-type="genus">Pseudoechthistatus</tp:taxon-name-part> <tp:taxon-name-part taxon-name-part-type="species">pufujiae</tp:taxon-name-part></tp:taxon-name></italic> sp. n. <bold>46</bold> <italic><tp:taxon-name><tp:taxon-name-part taxon-name-part-type="genus">Pseudoechthistatus</tp:taxon-name-part> <tp:taxon-name-part taxon-name-part-type="species">chiangshunani</tp:taxon-name-part></tp:taxon-name></italic> sp. n. <bold>47</bold> <italic><tp:taxon-name><tp:taxon-name-part taxon-name-part-type="genus">Pseudoechthistatus</tp:taxon-name-part> <tp:taxon-name-part taxon-name-part-type="species">holzschuhi</tp:taxon-name-part></tp:taxon-name></italic> sp. n. <bold>40</bold>, <bold>48</bold> <italic><tp:taxon-name><tp:taxon-name-part taxon-name-part-type="genus">Pseudoechthistatus</tp:taxon-name-part> <tp:taxon-name-part taxon-name-part-type="species">glabripennis</tp:taxon-name-part></tp:taxon-name></italic> sp. n.</p></caption><graphic xmlns:xlink="http://www.w3.org/1999/xlink" xlink:href="zookeys-604-049-g006.jpg" position="float" orientation="portrait" xlink:type="simple" id="oo_95295.jpg"/></fig><fig id="F7" position="float" orientation="portrait"><label>Figures 49–56.</label><caption><p>Terminalia of <italic><tp:taxon-name><tp:taxon-name-part taxon-name-part-type="genus">Pseudoechthistatus</tp:taxon-name-part></tp:taxon-name></italic> spp. <bold>49, 56</bold> <italic><tp:taxon-name><tp:taxon-name-part taxon-name-part-type="genus">Pseudoechthistatus</tp:taxon-name-part> <tp:taxon-name-part taxon-name-part-type="species">obliquefasciatus</tp:taxon-name-part></tp:taxon-name></italic> Pic, 1917 <bold>50</bold> <italic><tp:taxon-name><tp:taxon-name-part taxon-name-part-type="genus">Pseudoechthistatus</tp:taxon-name-part> <tp:taxon-name-part taxon-name-part-type="species">granulatus</tp:taxon-name-part></tp:taxon-name></italic> Breuning, 1942 <bold>51</bold> <italic><tp:taxon-name><tp:taxon-name-part taxon-name-part-type="genus">Pseudoechthistatus</tp:taxon-name-part> <tp:taxon-name-part taxon-name-part-type="species">glabripennis</tp:taxon-name-part></tp:taxon-name></italic> sp. n. <bold>52</bold> <italic><tp:taxon-name><tp:taxon-name-part taxon-name-part-type="genus">Pseudoechthistatus</tp:taxon-name-part> <tp:taxon-name-part taxon-name-part-type="species">sinicus</tp:taxon-name-part></tp:taxon-name></italic> sp. n. <bold>53</bold> <italic><tp:taxon-name><tp:taxon-name-part taxon-name-part-type="genus">Pseudoechthistatus</tp:taxon-name-part> <tp:taxon-name-part taxon-name-part-type="species">chiangshunani</tp:taxon-name-part></tp:taxon-name></italic> sp. n. <bold>54</bold> <italic><tp:taxon-name><tp:taxon-name-part taxon-name-part-type="genus">Pseudoechthistatus</tp:taxon-name-part> <tp:taxon-name-part taxon-name-part-type="species">holzschuhi</tp:taxon-name-part></tp:taxon-name></italic> sp. n. <bold>55</bold> <italic><tp:taxon-name><tp:taxon-name-part taxon-name-part-type="genus">Pseudoechthistatus</tp:taxon-name-part> <tp:taxon-name-part taxon-name-part-type="species">pufujiae</tp:taxon-name-part></tp:taxon-name></italic> sp. n. <bold>49–55</bold> male. <bold>a</bold> tergite VIII with sternites VIII &amp; IX <bold>b</bold> tegmen in ventral view <bold>c</bold> ditto in lateral view <bold>d</bold> median lobe in ventral view <bold>e</bold> ditto in lateral view <bold>56</bold> female. <bold>f</bold> sternite VIII <bold>g</bold> ovipositor in dorsal view <bold>h</bold> ditto in ventral view. Scale 1 mm.</p></caption><graphic xmlns:xlink="http://www.w3.org/1999/xlink" xlink:href="zookeys-604-049-g007.jpg" position="float" orientation="portrait" xlink:type="simple" id="oo_95296.jpg"/></fig><fig id="F8" position="float" orientation="portrait"><label>Figures 57–68.</label><caption><p>Terminalia of <italic><tp:taxon-name><tp:taxon-name-part taxon-name-part-type="genus">Pseudoechthistatus</tp:taxon-name-part></tp:taxon-name></italic> and <italic><tp:taxon-name><tp:taxon-name-part taxon-name-part-type="genus">Paraleprodera</tp:taxon-name-part></tp:taxon-name></italic> species. <bold>57</bold> spermatheca <bold>58–67</bold> endophallus in inflated and everted condition, lateral view <bold>57–58</bold> <italic><tp:taxon-name><tp:taxon-name-part taxon-name-part-type="genus">Pseudoechthistatus</tp:taxon-name-part> <tp:taxon-name-part taxon-name-part-type="species">obliquefasciatus</tp:taxon-name-part></tp:taxon-name></italic> Pic <bold>59</bold> <italic><tp:taxon-name><tp:taxon-name-part taxon-name-part-type="genus">Pseudoechthistatus</tp:taxon-name-part> <tp:taxon-name-part taxon-name-part-type="species">sinicus</tp:taxon-name-part></tp:taxon-name></italic> sp. n. <bold>60</bold> <italic><tp:taxon-name><tp:taxon-name-part taxon-name-part-type="genus">Pseudoechthistatus</tp:taxon-name-part> <tp:taxon-name-part taxon-name-part-type="species">granulatus</tp:taxon-name-part></tp:taxon-name></italic> Breuning, 1942 <bold>61</bold> <italic><tp:taxon-name><tp:taxon-name-part taxon-name-part-type="genus">Pseudoechthistatus</tp:taxon-name-part> <tp:taxon-name-part taxon-name-part-type="species">pufujiae</tp:taxon-name-part></tp:taxon-name></italic> sp. n. <bold>62</bold> <italic><tp:taxon-name><tp:taxon-name-part taxon-name-part-type="genus">Pseudoechthistatus</tp:taxon-name-part> <tp:taxon-name-part taxon-name-part-type="species">glabripennis</tp:taxon-name-part></tp:taxon-name></italic> sp. n. <bold>63</bold> <italic><tp:taxon-name><tp:taxon-name-part taxon-name-part-type="genus">Pseudoechthistatus</tp:taxon-name-part> <tp:taxon-name-part taxon-name-part-type="species">holzschuhi</tp:taxon-name-part></tp:taxon-name></italic> sp. n. <bold>64</bold> <italic><tp:taxon-name><tp:taxon-name-part taxon-name-part-type="genus">Pseudoechthistatus</tp:taxon-name-part> <tp:taxon-name-part taxon-name-part-type="species">chiangshunani</tp:taxon-name-part></tp:taxon-name></italic> sp. n. <bold>65</bold> <italic><tp:taxon-name><tp:taxon-name-part taxon-name-part-type="genus">Paraleprodera</tp:taxon-name-part> <tp:taxon-name-part taxon-name-part-type="species">mesophthalma</tp:taxon-name-part></tp:taxon-name></italic> Bi &amp; Lin, 2012 <bold>66</bold> <italic><tp:taxon-name><tp:taxon-name-part taxon-name-part-type="genus">Paraleprodera</tp:taxon-name-part> <tp:taxon-name-part taxon-name-part-type="species">carolina</tp:taxon-name-part></tp:taxon-name></italic> (Fairmaire, 1899) <bold>67</bold> <italic><tp:taxon-name><tp:taxon-name-part taxon-name-part-type="genus">Paraleprodera</tp:taxon-name-part> <tp:taxon-name-part taxon-name-part-type="species">triangularis</tp:taxon-name-part></tp:taxon-name></italic> (Thomson, 1865) <bold>68</bold> <italic><tp:taxon-name><tp:taxon-name-part taxon-name-part-type="genus">Paraleprodera</tp:taxon-name-part> <tp:taxon-name-part taxon-name-part-type="species">diophthalma</tp:taxon-name-part> <tp:taxon-name-part taxon-name-part-type="subspecies">diophthalma</tp:taxon-name-part></tp:taxon-name></italic> (<tp:taxon-name><tp:taxon-name-part taxon-name-part-type="genus">Pascoe</tp:taxon-name-part></tp:taxon-name>, 1857). <bold>a</bold> enlargement of spermathecal capsule (SP) <bold>b</bold> endophallus in inflated and non-everted condition, show internal membrane (<abbrev xmlns:xlink="http://www.w3.org/1999/xlink" xlink:title="internal membrane of apical furrow" id="ABBRID0EUTAI" xlink:type="simple">im</abbrev>) of apical furrow (<abbrev xmlns:xlink="http://www.w3.org/1999/xlink" xlink:title="apical furrow" id="ABBRID0EYTAI" xlink:type="simple">af</abbrev>) <bold>c</bold>, <bold>d</bold> <abbrev xmlns:xlink="http://www.w3.org/1999/xlink" xlink:title="apical phallomere" id="ABBRID0EAUAI" xlink:type="simple">APH</abbrev> in ventral view <bold>e</bold> <abbrev xmlns:xlink="http://www.w3.org/1999/xlink" xlink:title="central trunk" id="ABBRID0EJUAI" xlink:type="simple">CT</abbrev> in ventral view <bold>f</bold>, <bold>g</bold> <abbrev xmlns:xlink="http://www.w3.org/1999/xlink" xlink:title="apical phallomere" id="ABBRID0EUUAI" xlink:type="simple">APH</abbrev> in dorsal view.</p></caption><graphic xmlns:xlink="http://www.w3.org/1999/xlink" xlink:href="zookeys-604-049-g008.jpg" position="float" orientation="portrait" xlink:type="simple" id="oo_95297.jpg"/></fig><fig id="F1" position="float" orientation="portrait"><label>Map 1.</label><caption><p>Distribution of the species of <italic><tp:taxon-name><tp:taxon-name-part taxon-name-part-type="genus">Pseudoechthistatus</tp:taxon-name-part></tp:taxon-name></italic>. <bold>a</bold> enlargement of Dali area.</p></caption><graphic xmlns:xlink="http://www.w3.org/1999/xlink" xlink:href="zookeys-604-049-g001.jpg" position="float" orientation="portrait" xlink:type="simple" id="oo_95290.jpg"/></fig></tp:treatment-sec><ref-list><ref id="B5"><mixed-citation xmlns:xlink="http://www.w3.org/1999/xlink" xlink:type="simple">
          <person-group><name name-style="western"><surname>Breuning</surname><given-names>S</given-names></name></person-group> (<year>1942</year>) <article-title>Études sur les Lamiaires (Coleop. Cerambycidæ): Onzième tribu: <tp:taxon-name><tp:taxon-name-part taxon-name-part-type="tribe">Phrissomini</tp:taxon-name-part></tp:taxon-name> Lac.</article-title> <source>Novitates Entomologicæ</source> <volume>3</volume>(<supplement>supplément 84–88</supplement>): <fpage>102</fpage>–<lpage>136</lpage>.</mixed-citation></ref><ref id="B18"><mixed-citation xmlns:xlink="http://www.w3.org/1999/xlink" xlink:type="simple">
          <person-group><name name-style="western"><surname>Hua</surname><given-names>LZ</given-names></name></person-group> (<year>2002</year>) <source>List of Chinese Insects Vol. II.</source> <publisher-name>Zhongshan (Sun Yat-sen) University Press</publisher-name>, <publisher-loc>Guangzhou</publisher-loc>, <size units="page">612 pp</size>.</mixed-citation></ref><ref id="B19"><mixed-citation xmlns:xlink="http://www.w3.org/1999/xlink" xlink:type="simple">
          <person-group><name name-style="western"><surname>Hua</surname><given-names>LZ</given-names></name><name name-style="western"><surname>Nara</surname><given-names>H</given-names></name><name name-style="western"><surname>Samuelson</surname><given-names>GA</given-names></name><name name-style="western"><surname>Lingafelter</surname><given-names>SW</given-names></name></person-group> (<year>2009</year>) <source>Iconography of Chinese Longicorn Beetles (1406 species) in Color.</source> <publisher-name>Sun Yat-sen University Press</publisher-name>, <publisher-loc>Guangzhou</publisher-loc>, <size units="page">474 pp</size>.</mixed-citation></ref><ref id="B26"><mixed-citation xmlns:xlink="http://www.w3.org/1999/xlink" xlink:type="simple">
          <person-group><name name-style="western"><surname>Löbl</surname><given-names>I</given-names></name><name name-style="western"><surname>Smetana</surname><given-names>A</given-names></name></person-group> (<role>Eds</role>) (<year>2010</year>) <source>Catalogue of Palaearctic <tp:taxon-name><tp:taxon-name-part taxon-name-part-type="order">Coleoptera</tp:taxon-name-part></tp:taxon-name>, Vol. 6: <tp:taxon-name><tp:taxon-name-part taxon-name-part-type="superfamily">Chrysomeloidae</tp:taxon-name-part></tp:taxon-name>.</source> <publisher-name>Apollo Books</publisher-name>, <publisher-loc>Stenstrup</publisher-loc>, <size units="page">924 pp</size>.</mixed-citation></ref><ref id="B17"><mixed-citation xmlns:xlink="http://www.w3.org/1999/xlink" xlink:type="simple">
          <person-group><name name-style="western"><surname>Gressitt</surname><given-names>JL</given-names></name></person-group> (<year>1951</year>) <source>Longicorn beetles of China. In: Lepesme P.: <tp:taxon-name><tp:taxon-name-part taxon-name-part-type="superfamily">Longicornia</tp:taxon-name-part></tp:taxon-name>, études et notes sur les longicornes, Volume 2.</source> <publisher-name>Paul Lechevalier</publisher-name>, <publisher-loc>Paris</publisher-loc>, <size units="page">667 pp</size>.</mixed-citation></ref><ref id="B11"><mixed-citation xmlns:xlink="http://www.w3.org/1999/xlink" xlink:type="simple">
          <person-group><name name-style="western"><surname>Chiang</surname><given-names>SN</given-names></name><name name-style="western"><surname>Pu</surname><given-names>FJ</given-names></name><name name-style="western"><surname>Li</surname><given-names>LS</given-names></name></person-group> (<year>1987</year>) <article-title><tp:taxon-name><tp:taxon-name-part taxon-name-part-type="family">Cerambycidae</tp:taxon-name-part></tp:taxon-name>.</article-title> In: <person-group><name name-style="western"><surname>Huang</surname><given-names>FS</given-names></name></person-group> (<role>Eds</role>) <source>Forest Insect of Yunnan</source>. <publisher-name>Yunnan Science and Technology Press</publisher-name>, <publisher-loc>Kunming</publisher-loc>, <fpage>638</fpage>–<lpage>704</lpage>.</mixed-citation></ref><ref id="B23"><mixed-citation xmlns:xlink="http://www.w3.org/1999/xlink" xlink:type="simple">
          <person-group><name name-style="western"><surname>Li</surname><given-names>LS</given-names></name></person-group> (<year>1988</year>) <article-title>Checklist of <tp:taxon-name><tp:taxon-name-part taxon-name-part-type="family">Cerambycidae</tp:taxon-name-part></tp:taxon-name> from Yunnan (5) <tp:taxon-name><tp:taxon-name-part taxon-name-part-type="subfamily">Lamiinae</tp:taxon-name-part></tp:taxon-name>.</article-title> <source>Yunnan Forestry Science and Technology</source> <volume>1988</volume>(<issue>3</issue>): <fpage>42</fpage>–<lpage>54</lpage>.</mixed-citation></ref><ref id="B34"><mixed-citation xmlns:xlink="http://www.w3.org/1999/xlink" xlink:type="simple">
          <person-group><name name-style="western"><surname>Pu</surname><given-names>FJ</given-names></name></person-group> (<year>1992</year>) <article-title><tp:taxon-name><tp:taxon-name-part taxon-name-part-type="order">Coleoptera</tp:taxon-name-part></tp:taxon-name>: <tp:taxon-name><tp:taxon-name-part taxon-name-part-type="family">Disteniidae</tp:taxon-name-part></tp:taxon-name> and <tp:taxon-name><tp:taxon-name-part taxon-name-part-type="family">Cerambycidae</tp:taxon-name-part></tp:taxon-name>. The Comprehensive Scientific Expedition to the Qinghai-Xizang Plateau.</article-title> <source>Insects of the Hengduan Mountains Region</source>, <volume>Volume 1</volume>. <publisher-name>Science Press</publisher-name>, <publisher-loc>Beijing</publisher-loc>, <fpage>588</fpage>–<lpage>623</lpage>.</mixed-citation></ref><ref id="B24"><mixed-citation xmlns:xlink="http://www.w3.org/1999/xlink" xlink:type="simple">
          <person-group><name name-style="western"><surname>Li</surname><given-names>LS</given-names></name></person-group> (<year>2009</year>) <source>Longhorn Beetles of Yunnan.</source> <publisher-name>Yunnan Science and Technology Press</publisher-name>, <publisher-loc>Kunming</publisher-loc>, <size units="page">223 pp</size>.</mixed-citation></ref><ref id="B13"><mixed-citation xmlns:xlink="http://www.w3.org/1999/xlink" xlink:type="simple">
          <person-group><name name-style="western"><surname>Dai</surname><given-names>JL</given-names></name><etal>et al.</etal></person-group> (<role>Eds</role>) (<year>2005</year>) [<trans-source xml:lang="en">Dictionary of Chinese ancient and present toponyms</trans-source>]. <publisher-name>Shanghai Lexicographical Publishing House</publisher-name>, <publisher-loc>Shanghai</publisher-loc>, <size units="page">3379 pp</size>.</mixed-citation></ref></ref-list></tp:taxon-treatment>
