# Supplementary material for: A revision of the genus Pseudoechthistatus Pic (Coleoptera, Cerambycidae, Lamiinae, Lamiini)
Source: Zookeys. 2016 Jul 11;(604):49–85. doi: 10.3897/zookeys.604.9049 (PMC4978020; doi:10.3897/zookeys.604.9049)
Supplement: XML Treatment for Pseudoechthistatus acutipennis [file zookeys.604.9049-treatment3.xml]

<!DOCTYPE tp:taxon-treatment
  PUBLIC "-//TaxonX//DTD Taxonomic Treatment Publishing DTD v0 20100105//EN" "tax-treatment-NSO.dtd">
<tp:taxon-treatment xmlns:tp="http://www.plazi.org/taxpub"><tp:treatment-meta><kwd-group><label>Taxon classification</label><kwd><named-content content-type="kingdom">Animalia</named-content></kwd><kwd><named-content content-type="order">Coleoptera</named-content></kwd><kwd><named-content content-type="family">Cerambycidae</named-content></kwd></kwd-group><mixed-citation publication-type="journal"><person-group><name><surname>Bi</surname><given-names>Wen-Xuan</given-names></name><name><surname>Lin</surname><given-names>Mei-Ying</given-names></name></person-group><article-title>A revision of the genus <italic><tp:taxon-name><tp:taxon-name-part taxon-name-part-type="genus">Pseudoechthistatus</tp:taxon-name-part></tp:taxon-name></italic> Pic (<tp:taxon-name><tp:taxon-name-part taxon-name-part-type="order">Coleoptera</tp:taxon-name-part></tp:taxon-name>, <tp:taxon-name><tp:taxon-name-part taxon-name-part-type="family">Cerambycidae</tp:taxon-name-part></tp:taxon-name>, <tp:taxon-name><tp:taxon-name-part taxon-name-part-type="subfamily">Lamiinae</tp:taxon-name-part></tp:taxon-name>, <tp:taxon-name><tp:taxon-name-part taxon-name-part-type="tribe">Lamiini</tp:taxon-name-part></tp:taxon-name>)</article-title><source>Zookeys</source><day>11</day><month>7</month><year>2016</year><volume>2016</volume><issue>604</issue><fpage>49</fpage><lpage>85</lpage><pub-id pub-id-type="doi">10.3897/zookeys.604.9049</pub-id></mixed-citation></tp:treatment-meta><tp:nomenclature><tp:taxon-name>
            <tp:taxon-name-part taxon-name-part-type="genus">Pseudoechthistatus</tp:taxon-name-part>
            <tp:taxon-name-part taxon-name-part-type="species">acutipennis</tp:taxon-name-part>
          </tp:taxon-name><tp:taxon-authority>Chiang, 1981</tp:taxon-authority><xref ref-type="fig" rid="F2">Figures 6</xref><xref ref-type="fig" rid="F4">, 20</xref><xref ref-type="fig" rid="F5">, 28</xref><xref ref-type="fig" rid="F5">, 32</xref><xref ref-type="fig" rid="F6">, 44</xref><xref ref-type="fig" rid="F1">, Map 1</xref><!--PageBreak--><tp:nomenclature-citation-list><tp:nomenclature-citation><tp:taxon-name>
                <tp:taxon-name-part taxon-name-part-type="genus">Pseudoechthistatus</tp:taxon-name-part> <tp:taxon-name-part taxon-name-part-type="species">acutipennis</tp:taxon-name-part></tp:taxon-name><comment>Chiang, 1981: 80, 84, pl. 1, fig. 7. Type locality: Mt. Omei, Sichuan, China. Type depository: <abbrev xmlns:xlink="http://www.w3.org/1999/xlink" content-type="institution" xlink:title="College of Plant Protection, Southwest University, Chongqing, China" id="ABBRID0EIUAG" xlink:type="simple">SWU</abbrev>.</comment></tp:nomenclature-citation><tp:nomenclature-citation><tp:taxon-name>
                <tp:taxon-name-part taxon-name-part-type="genus">Pseudoechthistatus</tp:taxon-name-part> <tp:taxon-name-part taxon-name-part-type="species">acutipennis</tp:taxon-name-part></tp:taxon-name><comment>: <xref ref-type="bibr" rid="B10">Chiang et al. 1985</xref>: 104, pl. VII, fig. 111.</comment></tp:nomenclature-citation><tp:nomenclature-citation><tp:taxon-name>
                <tp:taxon-name-part taxon-name-part-type="genus">Pseudechthistatus</tp:taxon-name-part>
              </tp:taxon-name><comment>(sic) <tp:taxon-name><tp:taxon-name-part taxon-name-part-type="species">acutipennis</tp:taxon-name-part></tp:taxon-name>: <xref ref-type="bibr" rid="B18">Hua 2002</xref>: 227; <xref ref-type="bibr" rid="B19">Hua et al. 2009</xref>: 246, 390, pl. CIX, 1252; <xref ref-type="bibr" rid="B26">Löbl and Smetana 2010</xref>: 286.</comment></tp:nomenclature-citation></tp:nomenclature-citation-list></tp:nomenclature><tp:treatment-sec sec-type="type material" id="SECID0E3VAG"><title>Type material examined.</title><p>Holotype (Fig. <xref ref-type="fig" rid="F4">20</xref>), female, “Sichuan Emeishan <italic>Jiulaodong</italic> / 196<italic>2.VII.9</italic> / <italic>Chen Li-Juan et al.</italic>”, “<italic><tp:taxon-name><tp:taxon-name-part taxon-name-part-type="genus">Pseudechthistatus</tp:taxon-name-part></tp:taxon-name></italic> / <italic><tp:taxon-name><tp:taxon-name-part taxon-name-part-type="species">acutipennis</tp:taxon-name-part></tp:taxon-name></italic> <italic>sp. n.</italic> / det. Chiang Shu-Nan 19<italic>78</italic>”, “Holotype” [red label] examined through two photographs provided by Li Chen from <abbrev xmlns:xlink="http://www.w3.org/1999/xlink" content-type="institution" xlink:title="College of Plant Protection, Southwest University, Chongqing, China" id="ABBRID0EBXAG" xlink:type="simple">SWU</abbrev>, 2014.</p></tp:treatment-sec><tp:treatment-sec sec-type="material" id="SECID0EJXAG"><title>Additional material examined.</title><p>1 female, Sichuan, Emeishan, Jiulinggang, 1900 m, 2014.VIII.7, leg. De-Yao Zhou (<abbrev xmlns:xlink="http://www.w3.org/1999/xlink" content-type="collection" xlink:title="Collection of De-Yao Zhou, Shanghai, China" id="ABBRID0EPXAG" xlink:type="simple">CZDY</abbrev>).</p></tp:treatment-sec><tp:treatment-sec sec-type="redescription" id="SECID0EUXAG"><title>Redescription.</title><p>
            <bold>Female</bold> (Fig. <xref ref-type="fig" rid="F2">6</xref>). Body length 17.0–18.0 mm, humeral width 5.2–5.4 mm. Body brownish black; head, pronotum sparsely covered with pale and tawny pubescence, ventral surface with intermixed pale and grayish yellow pubescence forming small spots scattered throughout. Antennal scape, pedicel and basal half of 3<sup>rd</sup> antennomere with sparse pale pubescence, 4<sup>th</sup> to 8<sup>th</sup> antennomeres indistinctly with the same pubescence at base, remainder with fine brown pubescence. Pronotum with a pair of longitudinal tawny bands on each side of disk, slightly shorter than one-third of pronotal length. Scutellum clothed with tawny pubescence, except a median glabrous line. Elytron with tawny pubescence forming the subbasal annular marking and some small spots sparsely scattered throughout; with the same pubescence forming the middle band, which moderately oblique, widely interrupted near lateral margin, transversely near suture; remainder with very fine dark brown pubescence. Legs (Fig. <xref ref-type="fig" rid="F5">32</xref>) moderately clothed with intermixed pale and yellowish pubescence interrupted by scattered glabrous spots.</p><!--PageBreak--><p>Body elongate, oblong oval. Head (Fig. <xref ref-type="fig" rid="F5">28</xref>) with frons densely and coarsely punctured; lower eye lobe 1.2 times as long as width, 0.8 times as long as gena. Antennae 1.2 times as long as body length, surpassing elytral apex by three antennomeres; 3<sup>rd</sup> antennomere 1.5 times as long as scape, ca. 1.4 times as long as 4<sup>th</sup> antennomere; scape coarsely punctured; scape to 4<sup>th</sup> antennomere sparsely fringed beneath. Pronotum subequal in length and basal width, lateral spine short, slightly thickened at base, with acute apex; metasternum 1.5 times as long as mesosternal length. Elytra ca. 1.5 times as wide as pronotal base, 2.1 times as long as humeral width; subparallel-sided in basal one-third, very weakly widened at middle, then moderately convergent toward strongly acute apices; disk densely and coarsely punctured, moderately granulated on basal half and near humerus; subbasal tubercle moderately developed and raised, ca. 1.2 times as wide as scutellar width. Hindwings (Fig. <xref ref-type="fig" rid="F6">44</xref>) reduced, 1.3 times as long as elytral length. Legs moderately long and slender, metatibiae exceeding elytral apices at basal one-third.</p><p>
            <bold>Male.</bold> Unknown.</p></tp:treatment-sec><tp:treatment-sec sec-type="diagnosis" id="SECID0E6YAG"><title>Diagnosis.</title><p>Body and elytra brownish black, very finely pubescent (besides the tawny pubescent markings); pronotal longitudinal bands reduced, shorter than one-third of pronotal length; elytral middle bands widely interrupted near lateral margin, preapical stripe absent; elytral apices strongly acute, disk densely and coarsely punctured; hindwings reduced.</p></tp:treatment-sec><tp:treatment-sec sec-type="distribution" id="SECID0EEZAG"><title>Distribution</title><p>(Map <xref ref-type="fig" rid="F1">1</xref>). China: Sichuan.</p></tp:treatment-sec><tp:treatment-sec><!--Section generated to contain objects referenced in tp:taxon-treatment.--><fig id="F2" position="float" orientation="portrait"><label>Figures 1–8.</label><caption><p>Habitus of <italic><tp:taxon-name><tp:taxon-name-part taxon-name-part-type="genus">Pseudoechthistatus</tp:taxon-name-part></tp:taxon-name></italic> spp. <bold>1–2</bold> <italic><tp:taxon-name><tp:taxon-name-part taxon-name-part-type="genus">Pseudoechthistatus</tp:taxon-name-part> <tp:taxon-name-part taxon-name-part-type="species">obliquefasciatus</tp:taxon-name-part></tp:taxon-name></italic> Pic, 1917 <bold>3–5</bold> <italic><tp:taxon-name><tp:taxon-name-part taxon-name-part-type="genus">Pseudoechthistatus</tp:taxon-name-part> <tp:taxon-name-part taxon-name-part-type="species">granulatus</tp:taxon-name-part></tp:taxon-name></italic> Breuning, 1942 <bold>6</bold> <italic><tp:taxon-name><tp:taxon-name-part taxon-name-part-type="genus">Pseudoechthistatus</tp:taxon-name-part> <tp:taxon-name-part taxon-name-part-type="species">acutipennis</tp:taxon-name-part></tp:taxon-name></italic> Chiang, 1981 <bold>7–8</bold> <italic><tp:taxon-name><tp:taxon-name-part taxon-name-part-type="genus">Pseudoechthistatus</tp:taxon-name-part> <tp:taxon-name-part taxon-name-part-type="species">glabripennis</tp:taxon-name-part></tp:taxon-name></italic> sp. n. (paratype) <bold>1, 3, 7</bold> male <bold>2, 4–6, 8</bold> female. <bold>a</bold> dorsal view <bold>b</bold> ventral view. Not to scale.</p></caption><graphic xmlns:xlink="http://www.w3.org/1999/xlink" xlink:href="zookeys-604-049-g002.jpg" position="float" orientation="portrait" xlink:type="simple" id="oo_95291.jpg"/></fig><fig id="F4" position="float" orientation="portrait"><label>Figures 17–20.</label><caption><p>Habitus and label of the holotype of <italic><tp:taxon-name><tp:taxon-name-part taxon-name-part-type="genus">Pseudoechthistatus</tp:taxon-name-part></tp:taxon-name></italic> spp. <bold>17</bold> <italic><tp:taxon-name><tp:taxon-name-part taxon-name-part-type="genus">Pseudoechthistatus</tp:taxon-name-part> <tp:taxon-name-part taxon-name-part-type="species">obliquefasciatus</tp:taxon-name-part></tp:taxon-name></italic> Pic, 1917 (female) <bold>18</bold> <italic><tp:taxon-name><tp:taxon-name-part taxon-name-part-type="genus">Pseudoechthistatus</tp:taxon-name-part> <tp:taxon-name-part taxon-name-part-type="species">birmanicus</tp:taxon-name-part></tp:taxon-name></italic> Breuning, 1942 (male) <bold>19</bold> <italic><tp:taxon-name><tp:taxon-name-part taxon-name-part-type="genus">Pseudoechthistatus</tp:taxon-name-part> <tp:taxon-name-part taxon-name-part-type="species">granulatus</tp:taxon-name-part></tp:taxon-name></italic> Breuning, 1942 (female) <bold>20</bold> <italic><tp:taxon-name><tp:taxon-name-part taxon-name-part-type="genus">Pseudoechthistatus</tp:taxon-name-part> <tp:taxon-name-part taxon-name-part-type="species">acutipennis</tp:taxon-name-part></tp:taxon-name></italic> Chiang, 1981 (female).</p></caption><graphic xmlns:xlink="http://www.w3.org/1999/xlink" xlink:href="zookeys-604-049-g004.jpg" position="float" orientation="portrait" xlink:type="simple" id="oo_95293.jpg"/></fig><fig id="F5" position="float" orientation="portrait"><label>Figures 21–37.</label><caption><p>Habitus of <italic><tp:taxon-name><tp:taxon-name-part taxon-name-part-type="genus">Pseudoechthistatus</tp:taxon-name-part></tp:taxon-name></italic> spp. <bold>21–28</bold> head in frontal view <bold>29</bold> subbasal tubercle of elytron showing an abnormal form <bold>30–37</bold> femora in ventral view showing pubescence patterns <bold>21, 29, 30</bold> <italic><tp:taxon-name><tp:taxon-name-part taxon-name-part-type="genus">Pseudoechthistatus</tp:taxon-name-part> <tp:taxon-name-part taxon-name-part-type="species">obliquefasciatus</tp:taxon-name-part></tp:taxon-name></italic> Pic, 1917 <bold>22, 31</bold> <italic><tp:taxon-name><tp:taxon-name-part taxon-name-part-type="genus">Pseudoechthistatus</tp:taxon-name-part> <tp:taxon-name-part taxon-name-part-type="species">granulatus</tp:taxon-name-part></tp:taxon-name></italic> Breuning, 1942 <bold>23, 33</bold> <italic><tp:taxon-name><tp:taxon-name-part taxon-name-part-type="genus">Pseudoechthistatus</tp:taxon-name-part> <tp:taxon-name-part taxon-name-part-type="species">glabripennis</tp:taxon-name-part></tp:taxon-name></italic> sp. n. <bold>24, 34</bold> <italic><tp:taxon-name><tp:taxon-name-part taxon-name-part-type="genus">Pseudoechthistatus</tp:taxon-name-part> <tp:taxon-name-part taxon-name-part-type="species">sinicus</tp:taxon-name-part></tp:taxon-name></italic> sp. n. <bold>25, 35</bold> <italic><tp:taxon-name><tp:taxon-name-part taxon-name-part-type="genus">Pseudoechthistatus</tp:taxon-name-part> <tp:taxon-name-part taxon-name-part-type="species">chiangshunani</tp:taxon-name-part></tp:taxon-name></italic> sp. n. <bold>26, 36</bold> <italic><tp:taxon-name><tp:taxon-name-part taxon-name-part-type="genus">Pseudoechthistatus</tp:taxon-name-part> <tp:taxon-name-part taxon-name-part-type="species">holzschuhi</tp:taxon-name-part></tp:taxon-name></italic> sp. n. <bold>27, 37</bold> <italic><tp:taxon-name><tp:taxon-name-part taxon-name-part-type="genus">Pseudoechthistatus</tp:taxon-name-part> <tp:taxon-name-part taxon-name-part-type="species">pufujiae</tp:taxon-name-part></tp:taxon-name></italic> sp. n. <bold>28, 32</bold> <italic><tp:taxon-name><tp:taxon-name-part taxon-name-part-type="genus">Pseudoechthistatus</tp:taxon-name-part> <tp:taxon-name-part taxon-name-part-type="species">acutipennis</tp:taxon-name-part></tp:taxon-name></italic> Chiang, 1981. <bold>a</bold> male <bold>b</bold> female.</p></caption><graphic xmlns:xlink="http://www.w3.org/1999/xlink" xlink:href="zookeys-604-049-g005.jpg" position="float" orientation="portrait" xlink:type="simple" id="oo_95294.jpg"/></fig><fig id="F6" position="float" orientation="portrait"><label>Figures 38–48.</label><caption><p>Habitus of <italic><tp:taxon-name><tp:taxon-name-part taxon-name-part-type="genus">Pseudoechthistatus</tp:taxon-name-part></tp:taxon-name></italic> spp (<bold>a</bold> male <bold>b</bold> female). <bold>38–40</bold> basal elytra in dorsal-lateral view showing shape and size of subbasal tubercles <bold>41–48</bold> hindwings of <italic><tp:taxon-name><tp:taxon-name-part taxon-name-part-type="genus">Pseudoechthistatus</tp:taxon-name-part></tp:taxon-name></italic> spp., scale = corresponding elytral length. <bold>38, 41</bold> <italic><tp:taxon-name><tp:taxon-name-part taxon-name-part-type="genus">Pseudoechthistatus</tp:taxon-name-part> <tp:taxon-name-part taxon-name-part-type="species">obliquefasciatus</tp:taxon-name-part></tp:taxon-name></italic> Pic, 1917 <bold>39, 42</bold> <italic><tp:taxon-name><tp:taxon-name-part taxon-name-part-type="genus">Pseudoechthistatus</tp:taxon-name-part> <tp:taxon-name-part taxon-name-part-type="species">granulatus</tp:taxon-name-part></tp:taxon-name></italic> Breuning, 1942 <bold>43</bold> <italic><tp:taxon-name><tp:taxon-name-part taxon-name-part-type="genus">Pseudoechthistatus</tp:taxon-name-part> <tp:taxon-name-part taxon-name-part-type="species">sinicus</tp:taxon-name-part></tp:taxon-name></italic> sp. n. <bold>44</bold> <italic><tp:taxon-name><tp:taxon-name-part taxon-name-part-type="genus">Pseudoechthistatus</tp:taxon-name-part> <tp:taxon-name-part taxon-name-part-type="species">acutipennis</tp:taxon-name-part></tp:taxon-name></italic> Chiang, 1981 <bold>45</bold> <italic><tp:taxon-name><tp:taxon-name-part taxon-name-part-type="genus">Pseudoechthistatus</tp:taxon-name-part> <tp:taxon-name-part taxon-name-part-type="species">pufujiae</tp:taxon-name-part></tp:taxon-name></italic> sp. n. <bold>46</bold> <italic><tp:taxon-name><tp:taxon-name-part taxon-name-part-type="genus">Pseudoechthistatus</tp:taxon-name-part> <tp:taxon-name-part taxon-name-part-type="species">chiangshunani</tp:taxon-name-part></tp:taxon-name></italic> sp. n. <bold>47</bold> <italic><tp:taxon-name><tp:taxon-name-part taxon-name-part-type="genus">Pseudoechthistatus</tp:taxon-name-part> <tp:taxon-name-part taxon-name-part-type="species">holzschuhi</tp:taxon-name-part></tp:taxon-name></italic> sp. n. <bold>40</bold>, <bold>48</bold> <italic><tp:taxon-name><tp:taxon-name-part taxon-name-part-type="genus">Pseudoechthistatus</tp:taxon-name-part> <tp:taxon-name-part taxon-name-part-type="species">glabripennis</tp:taxon-name-part></tp:taxon-name></italic> sp. n.</p></caption><graphic xmlns:xlink="http://www.w3.org/1999/xlink" xlink:href="zookeys-604-049-g006.jpg" position="float" orientation="portrait" xlink:type="simple" id="oo_95295.jpg"/></fig><fig id="F1" position="float" orientation="portrait"><label>Map 1.</label><caption><p>Distribution of the species of <italic><tp:taxon-name><tp:taxon-name-part taxon-name-part-type="genus">Pseudoechthistatus</tp:taxon-name-part></tp:taxon-name></italic>. <bold>a</bold> enlargement of Dali area.</p></caption><graphic xmlns:xlink="http://www.w3.org/1999/xlink" xlink:href="zookeys-604-049-g001.jpg" position="float" orientation="portrait" xlink:type="simple" id="oo_95290.jpg"/></fig></tp:treatment-sec><ref-list><ref id="B10"><mixed-citation xmlns:xlink="http://www.w3.org/1999/xlink" xlink:type="simple">
          <person-group><name name-style="western"><surname>Chiang</surname><given-names>SN</given-names></name><name name-style="western"><surname>Pu</surname><given-names>FJ</given-names></name><name name-style="western"><surname>Hua</surname><given-names>LZ</given-names></name></person-group> (<year>1985</year>) <source>Economic Insect Fauna of China. Fasc. 35. <tp:taxon-name><tp:taxon-name-part taxon-name-part-type="order">Coleoptera</tp:taxon-name-part></tp:taxon-name>: <tp:taxon-name><tp:taxon-name-part taxon-name-part-type="family">Cerambycidae</tp:taxon-name-part></tp:taxon-name> (III).</source> <publisher-name>Science Press</publisher-name>, <publisher-loc>Beijing</publisher-loc>, <size units="page">189 pp</size>.</mixed-citation></ref><ref id="B18"><mixed-citation xmlns:xlink="http://www.w3.org/1999/xlink" xlink:type="simple">
          <person-group><name name-style="western"><surname>Hua</surname><given-names>LZ</given-names></name></person-group> (<year>2002</year>) <source>List of Chinese Insects Vol. II.</source> <publisher-name>Zhongshan (Sun Yat-sen) University Press</publisher-name>, <publisher-loc>Guangzhou</publisher-loc>, <size units="page">612 pp</size>.</mixed-citation></ref><ref id="B19"><mixed-citation xmlns:xlink="http://www.w3.org/1999/xlink" xlink:type="simple">
          <person-group><name name-style="western"><surname>Hua</surname><given-names>LZ</given-names></name><name name-style="western"><surname>Nara</surname><given-names>H</given-names></name><name name-style="western"><surname>Samuelson</surname><given-names>GA</given-names></name><name name-style="western"><surname>Lingafelter</surname><given-names>SW</given-names></name></person-group> (<year>2009</year>) <source>Iconography of Chinese Longicorn Beetles (1406 species) in Color.</source> <publisher-name>Sun Yat-sen University Press</publisher-name>, <publisher-loc>Guangzhou</publisher-loc>, <size units="page">474 pp</size>.</mixed-citation></ref><ref id="B26"><mixed-citation xmlns:xlink="http://www.w3.org/1999/xlink" xlink:type="simple">
          <person-group><name name-style="western"><surname>Löbl</surname><given-names>I</given-names></name><name name-style="western"><surname>Smetana</surname><given-names>A</given-names></name></person-group> (<role>Eds</role>) (<year>2010</year>) <source>Catalogue of Palaearctic <tp:taxon-name><tp:taxon-name-part taxon-name-part-type="order">Coleoptera</tp:taxon-name-part></tp:taxon-name>, Vol. 6: <tp:taxon-name><tp:taxon-name-part taxon-name-part-type="superfamily">Chrysomeloidae</tp:taxon-name-part></tp:taxon-name>.</source> <publisher-name>Apollo Books</publisher-name>, <publisher-loc>Stenstrup</publisher-loc>, <size units="page">924 pp</size>.</mixed-citation></ref></ref-list></tp:taxon-treatment>
