# Supplementary material for: A revision of the genus Pseudoechthistatus Pic (Coleoptera, Cerambycidae, Lamiinae, Lamiini)
Source: Zookeys. 2016 Jul 11;(604):49–85. doi: 10.3897/zookeys.604.9049 (PMC4978020; doi:10.3897/zookeys.604.9049)
Supplement: XML Treatment for Pseudoechthistatus birmanicus [file zookeys.604.9049-treatment4.xml]

<!DOCTYPE tp:taxon-treatment
  PUBLIC "-//TaxonX//DTD Taxonomic Treatment Publishing DTD v0 20100105//EN" "tax-treatment-NSO.dtd">
<tp:taxon-treatment xmlns:tp="http://www.plazi.org/taxpub"><tp:treatment-meta><kwd-group><label>Taxon classification</label><kwd><named-content content-type="kingdom">Animalia</named-content></kwd><kwd><named-content content-type="order">Coleoptera</named-content></kwd><kwd><named-content content-type="family">Cerambycidae</named-content></kwd></kwd-group><mixed-citation publication-type="journal"><person-group><name><surname>Bi</surname><given-names>Wen-Xuan</given-names></name><name><surname>Lin</surname><given-names>Mei-Ying</given-names></name></person-group><article-title>A revision of the genus <italic><tp:taxon-name><tp:taxon-name-part taxon-name-part-type="genus">Pseudoechthistatus</tp:taxon-name-part></tp:taxon-name></italic> Pic (<tp:taxon-name><tp:taxon-name-part taxon-name-part-type="order">Coleoptera</tp:taxon-name-part></tp:taxon-name>, <tp:taxon-name><tp:taxon-name-part taxon-name-part-type="family">Cerambycidae</tp:taxon-name-part></tp:taxon-name>, <tp:taxon-name><tp:taxon-name-part taxon-name-part-type="subfamily">Lamiinae</tp:taxon-name-part></tp:taxon-name>, <tp:taxon-name><tp:taxon-name-part taxon-name-part-type="tribe">Lamiini</tp:taxon-name-part></tp:taxon-name>)</article-title><source>Zookeys</source><day>11</day><month>7</month><year>2016</year><volume>2016</volume><issue>604</issue><fpage>49</fpage><lpage>85</lpage><pub-id pub-id-type="doi">10.3897/zookeys.604.9049</pub-id></mixed-citation></tp:treatment-meta><tp:nomenclature><tp:taxon-name>
            <tp:taxon-name-part taxon-name-part-type="genus">Pseudoechthistatus</tp:taxon-name-part>
            <tp:taxon-name-part taxon-name-part-type="species">birmanicus</tp:taxon-name-part>
          </tp:taxon-name><tp:taxon-authority>Breuning, 1942</tp:taxon-authority><xref ref-type="fig" rid="F4">Figure 18</xref><xref ref-type="fig" rid="F1">, Map 1</xref><tp:nomenclature-citation-list><tp:nomenclature-citation><tp:taxon-name>
                <tp:taxon-name-part taxon-name-part-type="genus">Pseudechthistatus</tp:taxon-name-part>
              </tp:taxon-name><comment>(sic) <tp:taxon-name><tp:taxon-name-part taxon-name-part-type="species">birmanicus</tp:taxon-name-part></tp:taxon-name> Breuning, 1942: 133. Type locality: Ruby Mines, Myanmar. Type depository: <named-content xmlns:xlink="http://www.w3.org/1999/xlink" content-type="dwc:institutional_code" xlink:type="simple">NHMB</named-content>.</comment></tp:nomenclature-citation><tp:nomenclature-citation><tp:taxon-name>
                <tp:taxon-name-part taxon-name-part-type="genus">Pseudoechthistatus</tp:taxon-name-part> <tp:taxon-name-part taxon-name-part-type="species">birmanicus</tp:taxon-name-part></tp:taxon-name><comment>: <xref ref-type="bibr" rid="B34">Pu 1992</xref>: 601 [misidentification].</comment></tp:nomenclature-citation><tp:nomenclature-citation><tp:taxon-name>
                <tp:taxon-name-part taxon-name-part-type="genus">Pseudechthistatus</tp:taxon-name-part>
              </tp:taxon-name><comment>(sic) <tp:taxon-name><tp:taxon-name-part taxon-name-part-type="species">birmanicus</tp:taxon-name-part></tp:taxon-name>: <xref ref-type="bibr" rid="B19">Hua et al. 2009</xref>: 465; <xref ref-type="bibr" rid="B26">Löbl and Smetana 2010</xref>: 286 [partly identified].</comment></tp:nomenclature-citation></tp:nomenclature-citation-list></tp:nomenclature><tp:treatment-sec sec-type="type material" id="SECID0E43AG"><title>Type material examined.</title><p>Holotype (Fig. <xref ref-type="fig" rid="F4">18</xref>), male, “H<sup>te</sup> Birmanie / Mines des Rubis / 1200 m–2300 m / Doherty 1890”, “<italic><tp:taxon-name><tp:taxon-name-part taxon-name-part-type="genus">Pseudechthistatus</tp:taxon-name-part></tp:taxon-name></italic> / <italic><tp:taxon-name><tp:taxon-name-part taxon-name-part-type="species">birmanicus</tp:taxon-name-part></tp:taxon-name></italic> / <italic>mihi Type</italic>! / det. Breuning” examined through three photographs taken by J. Yamasako and N. Ohbayashi in <named-content xmlns:xlink="http://www.w3.org/1999/xlink" content-type="dwc:institutional_code" xlink:type="simple">NHMB</named-content>, 2012.</p></tp:treatment-sec><tp:treatment-sec sec-type="redescription" id="SECID0EH5AG"><title>Redescription</title><p>(based on quality photographs, and modified from the original description). <bold>Male.</bold> Body length 21.0 mm, body width 7.5 mm. Body dark brown, body covered with tawny and brown pubescence. Head with four short tawny vittae behind upper eye lobes. Antennal scape with sparse light yellowish pubescence, basal half of 3<sup>rd</sup> antennomere with sparse fine light yellowish pubescence. Pronotum with paired discal longitudinal band rather long, longer than two-thirds of pronotal length. Elytron with pubescence predominantly brick-red; middle pubescent band light yellowish, broad, well defined, nearly transverse, reaching suture; the preapical stripe same color as middle band, well developed, moderately broader at base. Body elongate. Antennae 1.7 times as long as body length, surpassing elytral apex by five antennomeres; 3<sup>rd</sup> antennomere 1.7 times as long as scape, 1.1 times as long as 4<sup>th</sup> antennomere; scape moderately punctured, 3<sup>rd</sup> antennomere sparsely punctured on basal half; scape to 3<sup>rd</sup> antennomere fringed beneath. Pronotum slightly longer than width at base, lateral spine short, slightly thickened at base with moderate acute apex; metasternum 1.8 times as long as mesosternal length. Elytra 1.6 times as wide as pronotal base at humeri, 1.8 times as long as humeral width; subparallel-sided in basal one-fourth, very weakly widened a little before middle, then moderately convergent toward subacute apices; disk sparsely and finely punctured, sparsely provided with large but flat granules extending to apical one-fourth; subbasal tubercle close to elytral base, moderately developed and raised, ca. 1.3 times as wide as scutellar width. Hindwings developed, distinctly longer than elytral length.</p></tp:treatment-sec><tp:treatment-sec sec-type="distribution" id="SECID0EZ5AG"><title>Distribution</title><p>(Map <xref ref-type="fig" rid="F1">1</xref>). Myanmar: Mandalay (Mogok = Ruby Mines).</p></tp:treatment-sec><tp:treatment-sec sec-type="remarks" id="SECID0ED6AG"><title>Remarks.</title><p>This species is only known from its type locality, Ruby Mines (= Mogok), Myanmar at present. Based on our examination of photos of the holotype, the distribution of this species in Yunnan, reported by <xref ref-type="bibr" rid="B34">Pu (1992)</xref> is considered a misidentification of <italic><tp:taxon-name><tp:taxon-name-part taxon-name-part-type="genus">Pseudoechthistatus</tp:taxon-name-part> <tp:taxon-name-part taxon-name-part-type="species">pufujiae</tp:taxon-name-part></tp:taxon-name></italic> sp. n., which is described in this paper.</p></tp:treatment-sec><tp:treatment-sec><!--Section generated to contain objects referenced in tp:taxon-treatment.--><fig id="F4" position="float" orientation="portrait"><label>Figures 17–20.</label><caption><p>Habitus and label of the holotype of <italic><tp:taxon-name><tp:taxon-name-part taxon-name-part-type="genus">Pseudoechthistatus</tp:taxon-name-part></tp:taxon-name></italic> spp. <bold>17</bold> <italic><tp:taxon-name><tp:taxon-name-part taxon-name-part-type="genus">Pseudoechthistatus</tp:taxon-name-part> <tp:taxon-name-part taxon-name-part-type="species">obliquefasciatus</tp:taxon-name-part></tp:taxon-name></italic> Pic, 1917 (female) <bold>18</bold> <italic><tp:taxon-name><tp:taxon-name-part taxon-name-part-type="genus">Pseudoechthistatus</tp:taxon-name-part> <tp:taxon-name-part taxon-name-part-type="species">birmanicus</tp:taxon-name-part></tp:taxon-name></italic> Breuning, 1942 (male) <bold>19</bold> <italic><tp:taxon-name><tp:taxon-name-part taxon-name-part-type="genus">Pseudoechthistatus</tp:taxon-name-part> <tp:taxon-name-part taxon-name-part-type="species">granulatus</tp:taxon-name-part></tp:taxon-name></italic> Breuning, 1942 (female) <bold>20</bold> <italic><tp:taxon-name><tp:taxon-name-part taxon-name-part-type="genus">Pseudoechthistatus</tp:taxon-name-part> <tp:taxon-name-part taxon-name-part-type="species">acutipennis</tp:taxon-name-part></tp:taxon-name></italic> Chiang, 1981 (female).</p></caption><graphic xmlns:xlink="http://www.w3.org/1999/xlink" xlink:href="zookeys-604-049-g004.jpg" position="float" orientation="portrait" xlink:type="simple" id="oo_95293.jpg"/></fig><fig id="F1" position="float" orientation="portrait"><label>Map 1.</label><caption><p>Distribution of the species of <italic><tp:taxon-name><tp:taxon-name-part taxon-name-part-type="genus">Pseudoechthistatus</tp:taxon-name-part></tp:taxon-name></italic>. <bold>a</bold> enlargement of Dali area.</p></caption><graphic xmlns:xlink="http://www.w3.org/1999/xlink" xlink:href="zookeys-604-049-g001.jpg" position="float" orientation="portrait" xlink:type="simple" id="oo_95290.jpg"/></fig></tp:treatment-sec><ref-list><ref id="B34"><mixed-citation xmlns:xlink="http://www.w3.org/1999/xlink" xlink:type="simple">
          <person-group><name name-style="western"><surname>Pu</surname><given-names>FJ</given-names></name></person-group> (<year>1992</year>) <article-title><tp:taxon-name><tp:taxon-name-part taxon-name-part-type="order">Coleoptera</tp:taxon-name-part></tp:taxon-name>: <tp:taxon-name><tp:taxon-name-part taxon-name-part-type="family">Disteniidae</tp:taxon-name-part></tp:taxon-name> and <tp:taxon-name><tp:taxon-name-part taxon-name-part-type="family">Cerambycidae</tp:taxon-name-part></tp:taxon-name>. The Comprehensive Scientific Expedition to the Qinghai-Xizang Plateau.</article-title> <source>Insects of the Hengduan Mountains Region</source>, <volume>Volume 1</volume>. <publisher-name>Science Press</publisher-name>, <publisher-loc>Beijing</publisher-loc>, <fpage>588</fpage>–<lpage>623</lpage>.</mixed-citation></ref><ref id="B19"><mixed-citation xmlns:xlink="http://www.w3.org/1999/xlink" xlink:type="simple">
          <person-group><name name-style="western"><surname>Hua</surname><given-names>LZ</given-names></name><name name-style="western"><surname>Nara</surname><given-names>H</given-names></name><name name-style="western"><surname>Samuelson</surname><given-names>GA</given-names></name><name name-style="western"><surname>Lingafelter</surname><given-names>SW</given-names></name></person-group> (<year>2009</year>) <source>Iconography of Chinese Longicorn Beetles (1406 species) in Color.</source> <publisher-name>Sun Yat-sen University Press</publisher-name>, <publisher-loc>Guangzhou</publisher-loc>, <size units="page">474 pp</size>.</mixed-citation></ref><ref id="B26"><mixed-citation xmlns:xlink="http://www.w3.org/1999/xlink" xlink:type="simple">
          <person-group><name name-style="western"><surname>Löbl</surname><given-names>I</given-names></name><name name-style="western"><surname>Smetana</surname><given-names>A</given-names></name></person-group> (<role>Eds</role>) (<year>2010</year>) <source>Catalogue of Palaearctic <tp:taxon-name><tp:taxon-name-part taxon-name-part-type="order">Coleoptera</tp:taxon-name-part></tp:taxon-name>, Vol. 6: <tp:taxon-name><tp:taxon-name-part taxon-name-part-type="superfamily">Chrysomeloidae</tp:taxon-name-part></tp:taxon-name>.</source> <publisher-name>Apollo Books</publisher-name>, <publisher-loc>Stenstrup</publisher-loc>, <size units="page">924 pp</size>.</mixed-citation></ref></ref-list></tp:taxon-treatment>
