# Supplementary material for: A revision of the genus Pseudoechthistatus Pic (Coleoptera, Cerambycidae, Lamiinae, Lamiini)
Source: Zookeys. 2016 Jul 11;(604):49–85. doi: 10.3897/zookeys.604.9049 (PMC4978020; doi:10.3897/zookeys.604.9049)
Supplement: XML Treatment for Pseudoechthistatus granulatus [file zookeys.604.9049-treatment5.xml]

<!DOCTYPE tp:taxon-treatment
  PUBLIC "-//TaxonX//DTD Taxonomic Treatment Publishing DTD v0 20100105//EN" "tax-treatment-NSO.dtd">
<tp:taxon-treatment xmlns:tp="http://www.plazi.org/taxpub"><tp:treatment-meta><kwd-group><label>Taxon classification</label><kwd><named-content content-type="kingdom">Animalia</named-content></kwd><kwd><named-content content-type="order">Coleoptera</named-content></kwd><kwd><named-content content-type="family">Cerambycidae</named-content></kwd></kwd-group><mixed-citation publication-type="journal"><person-group><name><surname>Bi</surname><given-names>Wen-Xuan</given-names></name><name><surname>Lin</surname><given-names>Mei-Ying</given-names></name></person-group><article-title>A revision of the genus <italic><tp:taxon-name><tp:taxon-name-part taxon-name-part-type="genus">Pseudoechthistatus</tp:taxon-name-part></tp:taxon-name></italic> Pic (<tp:taxon-name><tp:taxon-name-part taxon-name-part-type="order">Coleoptera</tp:taxon-name-part></tp:taxon-name>, <tp:taxon-name><tp:taxon-name-part taxon-name-part-type="family">Cerambycidae</tp:taxon-name-part></tp:taxon-name>, <tp:taxon-name><tp:taxon-name-part taxon-name-part-type="subfamily">Lamiinae</tp:taxon-name-part></tp:taxon-name>, <tp:taxon-name><tp:taxon-name-part taxon-name-part-type="tribe">Lamiini</tp:taxon-name-part></tp:taxon-name>)</article-title><source>Zookeys</source><day>11</day><month>7</month><year>2016</year><volume>2016</volume><issue>604</issue><fpage>49</fpage><lpage>85</lpage><pub-id pub-id-type="doi">10.3897/zookeys.604.9049</pub-id></mixed-citation></tp:treatment-meta><tp:nomenclature><tp:taxon-name>
            <tp:taxon-name-part taxon-name-part-type="genus">Pseudoechthistatus</tp:taxon-name-part>
            <tp:taxon-name-part taxon-name-part-type="species">granulatus</tp:taxon-name-part>
          </tp:taxon-name><tp:taxon-authority>Breuning, 1942</tp:taxon-authority><xref ref-type="fig" rid="F2">Figures 3–5</xref><xref ref-type="fig" rid="F4">, 19</xref><xref ref-type="fig" rid="F5">, 22</xref><xref ref-type="fig" rid="F5">, 31</xref><xref ref-type="fig" rid="F6">, 39</xref><xref ref-type="fig" rid="F6">, 42</xref><xref ref-type="fig" rid="F7">, 50</xref><xref ref-type="fig" rid="F8">, 60</xref><xref ref-type="fig" rid="F9">, 69</xref><xref ref-type="fig" rid="F9">, 70</xref><xref ref-type="fig" rid="F1">, Map 1</xref><!--PageBreak--><tp:nomenclature-citation-list><tp:nomenclature-citation><tp:taxon-name>
                <tp:taxon-name-part taxon-name-part-type="genus">Pseudechthistatus</tp:taxon-name-part>
              </tp:taxon-name><comment>(sic) <tp:taxon-name><tp:taxon-name-part taxon-name-part-type="species">granulatus</tp:taxon-name-part></tp:taxon-name> Breuning, 1942: 133. Type locality: Tatsienlu (?). Type depository: <named-content xmlns:xlink="http://www.w3.org/1999/xlink" content-type="dwc:institutional_code" xlink:type="simple">NHMB</named-content></comment></tp:nomenclature-citation><tp:nomenclature-citation><tp:taxon-name>
                <tp:taxon-name-part taxon-name-part-type="genus">Pseudoechthistatus</tp:taxon-name-part> <tp:taxon-name-part taxon-name-part-type="species">granulatus</tp:taxon-name-part></tp:taxon-name><comment>: <xref ref-type="bibr" rid="B17">Gressitt 1951</xref>: 349; <xref ref-type="bibr" rid="B23">Li 1988</xref>: 46; <xref ref-type="bibr" rid="B34">Pu 1992</xref>: 601; <xref ref-type="bibr" rid="B24">Li 2009</xref>: 158, 182.</comment></tp:nomenclature-citation><tp:nomenclature-citation><tp:taxon-name>
                <tp:taxon-name-part taxon-name-part-type="genus">Pseudechthistatus</tp:taxon-name-part>
              </tp:taxon-name><comment>(sic) <tp:taxon-name><tp:taxon-name-part taxon-name-part-type="species">granulatus</tp:taxon-name-part></tp:taxon-name>: <xref ref-type="bibr" rid="B18">Hua 2002</xref>: 227; <xref ref-type="bibr" rid="B19">Hua et al. 2009</xref>: 465; <xref ref-type="bibr" rid="B26">Löbl and Smetana 2010</xref>: 286.</comment></tp:nomenclature-citation></tp:nomenclature-citation-list></tp:nomenclature><tp:treatment-sec sec-type="type material" id="SECID0E1EBG"><title>Type material examined.</title><p>Holotype (Fig. <xref ref-type="fig" rid="F4">19</xref>), female, “<italic>Tatsienlu</italic>”, “<italic><tp:taxon-name><tp:taxon-name-part taxon-name-part-type="genus">Pseudechthistatus</tp:taxon-name-part></tp:taxon-name></italic> / <italic><tp:taxon-name><tp:taxon-name-part taxon-name-part-type="species">granulatus</tp:taxon-name-part></tp:taxon-name></italic> / <italic>mihi Type</italic>! / det. Breuning” examined through three photographs taken by J. Yamasako &amp; N. Ohbayashi in <named-content xmlns:xlink="http://www.w3.org/1999/xlink" content-type="dwc:institutional_code" xlink:type="simple">NHMB</named-content>, 2012.</p></tp:treatment-sec><tp:treatment-sec sec-type="material" id="SECID0EEGBG"><title>Additional material examined.</title><p>(22 males, 20 females): 1 male, Yunnan Prov., Gaolinggongshan, Fugong County, Shiyueliangxiang, Shibaliyingdi, 3105 m, <named-content xmlns:xlink="http://www.w3.org/1999/xlink" content-type="dwc:verbatimCoordinates" xlink:type="simple"><named-content content-type="geo-json" specific-use="{&#34;type&#34;:&#34;Point&#34;,&#34;coordinates&#34;:[98.710210,27.183800]}" id="NCID0ENGBG" xlink:type="simple">27.18380°N, 98.71021°E</named-content></named-content>, 2004.V.7 night, leg. Hong-Bin Liang (<named-content xmlns:xlink="http://www.w3.org/1999/xlink" content-type="dwc:institutional_code" xlink:type="simple">IZAS</named-content>, IOZ(E) 1904798); 1 male, 1 female, Yunnan, Fugong, Shibaliyingdi, 3105 m, 2005.VIII.9, leg. Hong-Bin Liang (<abbrev xmlns:xlink="http://www.w3.org/1999/xlink" content-type="collection" xlink:title="Collection of Wen-Xuan Bi, Shanghai, China" id="ABBRID0E1GBG" xlink:type="simple">CBWX</abbrev>); 1 male, CHINA, Yunnan Prov. Gongshan County, No12 Bridge–Yakou, 2750–3680 m, <named-content xmlns:xlink="http://www.w3.org/1999/xlink" content-type="dwc:verbatimCoordinates" xlink:type="simple"><named-content content-type="geo-json" specific-use="{&#34;type&#34;:&#34;Point&#34;,&#34;coordinates&#34;:[98.280000,27.430000]}" id="NCID0ECHBG" xlink:type="simple">N27.43, E98.28</named-content></named-content>, 2000.VII.18, leg. H. B. Liang, Sino-America Exped. (<named-content xmlns:xlink="http://www.w3.org/1999/xlink" content-type="dwc:institutional_code" xlink:type="simple">IZAS</named-content>, IOZ(E) 1904797); 2 females, Yunnan, Gongshan, Gabocun, 2478 m, 2014.VI.14, leg. Xiao-Dong Yang (<abbrev xmlns:xlink="http://www.w3.org/1999/xlink" content-type="collection" xlink:title="Collection of Chang-Chin Chen, Tianjin, China" id="ABBRID0EWHBG" xlink:type="simple">CCCC</abbrev>); 2 females, ditto except 2500 m, 2015.VI.16, leg. Wen-Xuan Bi (<abbrev xmlns:xlink="http://www.w3.org/1999/xlink" content-type="collection" xlink:title="Collection of Wen-Xuan Bi, Shanghai, China" id="ABBRID0EFIBG" xlink:type="simple">CBWX</abbrev>); 1 male, Yunnan, Gongshan, Sendang–Dabadi, 2834 m, 2014.VI.16, leg. Xiao-Dong Yang (<abbrev xmlns:xlink="http://www.w3.org/1999/xlink" content-type="collection" xlink:title="Collection of Chang-Chin Chen, Tianjin, China" id="ABBRID0ERIBG" xlink:type="simple">CCCC</abbrev>); 1 male, 1 female, <!--PageBreak-->ditto except 2840 m, 2015.VI.20, leg. Wen-Xuan Bi (<abbrev xmlns:xlink="http://www.w3.org/1999/xlink" content-type="collection" xlink:title="Collection of Wen-Xuan Bi, Shanghai, China" id="ABBRID0ECJBG" xlink:type="simple">CBWX</abbrev>); 1 male, ditto except leg. Yu-Tang Wang (<abbrev xmlns:xlink="http://www.w3.org/1999/xlink" content-type="collection" xlink:title="Collection of Chang-Chin Chen, Tianjin, China" id="ABBRID0EHJBG" xlink:type="simple">CCCC</abbrev>); 1 female, ditto except leg. Xiao-Dong Yang (<abbrev xmlns:xlink="http://www.w3.org/1999/xlink" content-type="collection" xlink:title="Collection of Chang-Chin Chen, Tianjin, China" id="ABBRID0EPJBG" xlink:type="simple">CCCC</abbrev>); 1male, ditto except Dabadi, 3020 m, 2015.VIII.11, leg. Wen-Xuan Bi (<abbrev xmlns:xlink="http://www.w3.org/1999/xlink" content-type="collection" xlink:title="Collection of Wen-Xuan Bi, Shanghai, China" id="ABBRID0EXJBG" xlink:type="simple">CBWX</abbrev>); 12 males, 6 females, Yunnan, Gongshan, Nageluo, 2850–2750 m, 2015.VI.12, leg. Wen-Xuan Bi (<abbrev xmlns:xlink="http://www.w3.org/1999/xlink" content-type="collection" xlink:title="Collection of Wen-Xuan Bi, Shanghai, China" id="ABBRID0EDKBG" xlink:type="simple">CBWX</abbrev>); 1 female, ditto except 2750 m, leg. Yu-Tang Wang (<abbrev xmlns:xlink="http://www.w3.org/1999/xlink" content-type="collection" xlink:title="Collection of Chang-Chin Chen, Tianjin, China" id="ABBRID0EIKBG" xlink:type="simple">CCCC</abbrev>); 3 males, 4 females, ditto except 2015.VI.15, leg. Wen-Xuan Bi (<abbrev xmlns:xlink="http://www.w3.org/1999/xlink" content-type="collection" xlink:title="Collection of Wen-Xuan Bi, Shanghai, China" id="ABBRID0EXKBG" xlink:type="simple">CBWX</abbrev>); 1 female, ditto except 2750 m, leg. Chao Wu (<abbrev xmlns:xlink="http://www.w3.org/1999/xlink" content-type="collection" xlink:title="Collection of Wen-Xuan Bi, Shanghai, China" id="ABBRID0E3KBG" xlink:type="simple">CBWX</abbrev>); 1 female, ditto except 2015.VIII.12, leg. Xiao-Dong Yang (<abbrev xmlns:xlink="http://www.w3.org/1999/xlink" content-type="collection" xlink:title="Collection of Chang-Chin Chen, Tianjin, China" id="ABBRID0EBLBG" xlink:type="simple">CCCC</abbrev>).</p></tp:treatment-sec><tp:treatment-sec sec-type="redescription" id="SECID0EJLBG"><title>Redescription.</title><p>Male. (Fig. <xref ref-type="fig" rid="F2">3</xref>). Body length 15.0–16.8 mm, humeral width 4.0–4.6 mm. Body dark brown; head and pronotum covered with yellowish, tawny and brown pubescence, ventral surface with yellowish pubescence forming small spots sparsely scattered throughout. Head with four short tawny vittae behind upper eye lobes. Antennal scape, pedicel and 3<sup>rd</sup> antennomere with sparse light yellowish pubescence, 4<sup>th</sup> to 8<sup>th</sup> antennomeres with same color pubescence at base, remainder with fine brown pubescence. Pronotum with two longitudinal tawny bands on each side of disk and other two longitudinal bands on lateral margins; the discal bands longer than two-thirds of pronotal length, sometimes interrupted anteromedially. Scutellum densely clothed with tawny pubescence, slightly sparse along middle. Elytron with pubescence predominantly brown, with tawny pubescence narrowly forming the subbasal annular marking, and some small spots scattered mainly near suture, with yellowish (or tawny) pubescence forming the middle band and the preapical stripe; the middle band usually moderately oblique, shape variable, widely interrupted to nearly interrupted near lateral margin, broadly and transversely reaching suture (in some individuals, the middle band complete, obliquely reaching suture directly without broadening and curving); the preapical stripe reduced, slightly shorter than one-fifth of elytral length. Legs (Fig. <xref ref-type="fig" rid="F5">31</xref>) clothed with sparse brown and dense yellowish pubescence of which the lighter one forming small spots moderately scattered on femora and becoming denser on tibiae.</p><p>Body elongate, oblong oval. Head (Fig. <xref ref-type="fig" rid="F5">22</xref>) with frons sparsely punctured; lower eye lobe 1.3 times as long as width, 0.8 times as long as gena. Antennae ca. 1.8–1.9 times as long as body length, surpassing elytral apex by 5–6 antennomeres; 3<sup>rd</sup> antennomere ca. 1.8 times as long as scape, ca. 1.3 times as long as 4<sup>th</sup> antennomere; scape and basal half of 3<sup>rd</sup> antennomere coarsely punctured; scape to 3<sup>rd</sup> antennomere sparsely fringed beneath. Pronotum 1.2 times as long as basal width, lateral spine developed, moderately thickened at base with acute apex; metasternum subequal in length to mesosternum. Elytra ca. 1.4 times as wide as pronotal base, 2.0 times as long as humeral width; humeri slightly constricted, widened at basal two-fifth, then convergent toward obliquely truncated apices; disk moderately punctured, becoming shallower at apical one-third, distinctly with moderate to large size, raised granules moderately sparse; subbasal tubercle developed, ca. 1.3 times as wide as scutellar width. Hindwings (Fig. <xref ref-type="fig" rid="F6">42</xref>) strongly reduced, 0.8 times as long as elytral length. Legs long and slender, metafemora slightly exceeding elytral apices.</p><p>
            <bold>Male genitalia</bold> (Figs <xref ref-type="fig" rid="F7">50</xref>, <xref ref-type="fig" rid="F8">60</xref>). Tergite VIII (Fig. <xref ref-type="fig" rid="F7">50a</xref>) transverse, slightly emarginated apically and rounded at sides, length 0.8 times as long as width. Tegmen <!--PageBreak-->(Fig. <xref ref-type="fig" rid="F7">50b–c</xref>) with lateral lobe widest at base, gently narrowed toward rounded apex. Median lobe (Fig. <xref ref-type="fig" rid="F7">50d–e</xref>) with apex subacute in antero-dorsal view. Endophallus (n = 3, Fig. <xref ref-type="fig" rid="F8">60</xref>) longer than triple length of median lobe, the length of <abbrev xmlns:xlink="http://www.w3.org/1999/xlink" xlink:title="medial tube" id="ABBRID0ENNBG" xlink:type="simple">MT</abbrev> ca. 2.5 times as long as the length of <abbrev xmlns:xlink="http://www.w3.org/1999/xlink" xlink:title="basal phallomere" id="ABBRID0EXNBG" xlink:type="simple">BPH</abbrev>, the length of <abbrev xmlns:xlink="http://www.w3.org/1999/xlink" xlink:title="central trunk" id="ABBRID0E2NBG" xlink:type="simple">CT</abbrev>+<abbrev xmlns:xlink="http://www.w3.org/1999/xlink" xlink:title="preapical bulb" id="ABBRID0ECOBG" xlink:type="simple">PB</abbrev> slightly longer than the length of <abbrev xmlns:xlink="http://www.w3.org/1999/xlink" xlink:title="basal phallomere" id="ABBRID0EGOBG" xlink:type="simple">BPH</abbrev>; <abbrev xmlns:xlink="http://www.w3.org/1999/xlink" xlink:title="median phallomere" id="ABBRID0EKOBG" xlink:type="simple">MPH</abbrev> strongly curved at apical one-third, <abbrev xmlns:xlink="http://www.w3.org/1999/xlink" xlink:title="preapical bulb" id="ABBRID0EROBG" xlink:type="simple">PB</abbrev> cylindrical at basal one-third, basal swelling (<abbrev xmlns:xlink="http://www.w3.org/1999/xlink" xlink:title="basal swelling of central trunk" id="ABBRID0EVOBG" xlink:type="simple">bs</abbrev>) of <abbrev xmlns:xlink="http://www.w3.org/1999/xlink" xlink:title="central trunk" id="ABBRID0EZOBG" xlink:type="simple">CT</abbrev> developed; <abbrev xmlns:xlink="http://www.w3.org/1999/xlink" xlink:title="apical phallomere" id="ABBRID0EAPBG" xlink:type="simple">APH</abbrev> moderately constrictive, ca. 0.6 times as wide as the maximum width of <abbrev xmlns:xlink="http://www.w3.org/1999/xlink" xlink:title="preapical bulb" id="ABBRID0EHPBG" xlink:type="simple">PB</abbrev> at base, with apical bulb (<abbrev xmlns:xlink="http://www.w3.org/1999/xlink" xlink:title="apical bulb" id="ABBRID0ELPBG" xlink:type="simple">ab</abbrev>) heavily sclerotized apically, obliquely truncated in lateral view; small spicules densely distributed on apical bulb and anterior margin of <abbrev xmlns:xlink="http://www.w3.org/1999/xlink" xlink:title="preapical bulb" id="ABBRID0EPPBG" xlink:type="simple">PB</abbrev>.</p><p>
            <bold>Female</bold> (Figs <xref ref-type="fig" rid="F2">2</xref>, <xref ref-type="fig" rid="F2">3</xref>). Body length 17.2–20.7 mm, humeral width 5.0–5.6 mm. Almost identical to male in general appearance. Antennae ca. 1.3–1.4 times as long as body length, apical 3–4 antennomeres surpassing elytral apex; scape to 7<sup>th</sup> antennomere fringed beneath; lower eye lobe subequal in length and width, 0.5 times as long as gena; pronotum subequal in length and basal width; elytron longer in proportion to body length (ca. 2.2 times as long as humeral width); legs comparatively short, metatibiae exceeding elytral apices at base.</p></tp:treatment-sec><tp:treatment-sec sec-type="diagnosis" id="SECID0EBQBG"><title>Diagnosis.</title><p>Lower eye lobe rather short, 0.5 times as long as gena (in female); elytron with granules large and raised, sparsely scattered throughout, middle band variable, complete or interrupted to nearly interrupted near lateral margin; humeri slightly constricted; hindwings strongly reduced. Endophallus with <abbrev xmlns:xlink="http://www.w3.org/1999/xlink" xlink:title="apical phallomere" id="ABBRID0EHQBG" xlink:type="simple">APH</abbrev> constrictive, apical bulb (<abbrev xmlns:xlink="http://www.w3.org/1999/xlink" xlink:title="apical bulb" id="ABBRID0EOQBG" xlink:type="simple">ab</abbrev>) heavily sclerotized apically, obliquely truncated in lateral view.</p></tp:treatment-sec><tp:treatment-sec sec-type="distribution" id="SECID0ESQBG"><title>Distribution</title><p>(Map <xref ref-type="fig" rid="F1">1</xref>). China: Sichuan(?), Yunnan.</p></tp:treatment-sec><tp:treatment-sec sec-type="remarks" id="SECID0E3QBG"><title>Remarks.</title><p>Based on the morphological similarities, the population from Gongshan County and Fugong County of Yunnan Province are considered as <italic><tp:taxon-name><tp:taxon-name-part taxon-name-part-type="genus">Pseudoechthistatus</tp:taxon-name-part> <tp:taxon-name-part taxon-name-part-type="species">granulatus</tp:taxon-name-part></tp:taxon-name></italic> temporarily. The type locality of <italic><tp:taxon-name><tp:taxon-name-part taxon-name-part-type="genus">Pseudoechthistatus</tp:taxon-name-part> <tp:taxon-name-part taxon-name-part-type="species">granulatus</tp:taxon-name-part></tp:taxon-name></italic>, “<italic>Tatsienlu</italic>”(= Kangding County) perceived to be doubtful for the following reasons. Based on reliable collecting data, the distribution of a flightless species (at least among this genus) does not support such remote distance (more than 400 km away from “<italic>Tatsienlu</italic>” to the population in Yunnan). Moreover, no individual has thus far been found in the intervening area. The population from Gongshan and Fugong could not be separated from the type specimen from “<italic>Tatsienlu</italic>” morphologically. The weak differences, such as slightly longer antennae and lighter pubescence color should be treated as intraspecific variation. Furthermore, females from Yunnan share the shorter lower eye lobes with the female type specimen, while other congeners have longer lower eye lobes (except for <italic><tp:taxon-name><tp:taxon-name-part taxon-name-part-type="genus">Pseudoechthistatus</tp:taxon-name-part> <tp:taxon-name-part taxon-name-part-type="species">pufujinae</tp:taxon-name-part></tp:taxon-name></italic> sp. n.). The poor and handwritten label of the holotype (Fig. <xref ref-type="fig" rid="F4">19</xref>) is presumably simply mislabeled. In other words, “Tatsienlu” had been written on labels merely to indicate the general region, and the exact locality could be farther afield (Cox, 1945: 209, 212). Until now, no additional specimens have been reported or found from Kangding. (The first author had visited Kangding three times, trying hard to find topotype specimens but without success.) 5) Fugong was included in the distribution list by <xref ref-type="bibr" rid="B23">Li (1988</xref>, <xref ref-type="bibr" rid="B24">2009</xref>) and <xref ref-type="bibr" rid="B34">Pu (1992)</xref>. In order to clarify this doubt, further studies are necessary based on obtaining the topotype, especially the male specimens from Kangding.</p><!--PageBreak--></tp:treatment-sec><tp:treatment-sec><!--Section generated to contain objects referenced in tp:taxon-treatment.--><fig id="F2" position="float" orientation="portrait"><label>Figures 1–8.</label><caption><p>Habitus of <italic><tp:taxon-name><tp:taxon-name-part taxon-name-part-type="genus">Pseudoechthistatus</tp:taxon-name-part></tp:taxon-name></italic> spp. <bold>1–2</bold> <italic><tp:taxon-name><tp:taxon-name-part taxon-name-part-type="genus">Pseudoechthistatus</tp:taxon-name-part> <tp:taxon-name-part taxon-name-part-type="species">obliquefasciatus</tp:taxon-name-part></tp:taxon-name></italic> Pic, 1917 <bold>3–5</bold> <italic><tp:taxon-name><tp:taxon-name-part taxon-name-part-type="genus">Pseudoechthistatus</tp:taxon-name-part> <tp:taxon-name-part taxon-name-part-type="species">granulatus</tp:taxon-name-part></tp:taxon-name></italic> Breuning, 1942 <bold>6</bold> <italic><tp:taxon-name><tp:taxon-name-part taxon-name-part-type="genus">Pseudoechthistatus</tp:taxon-name-part> <tp:taxon-name-part taxon-name-part-type="species">acutipennis</tp:taxon-name-part></tp:taxon-name></italic> Chiang, 1981 <bold>7–8</bold> <italic><tp:taxon-name><tp:taxon-name-part taxon-name-part-type="genus">Pseudoechthistatus</tp:taxon-name-part> <tp:taxon-name-part taxon-name-part-type="species">glabripennis</tp:taxon-name-part></tp:taxon-name></italic> sp. n. (paratype) <bold>1, 3, 7</bold> male <bold>2, 4–6, 8</bold> female. <bold>a</bold> dorsal view <bold>b</bold> ventral view. Not to scale.</p></caption><graphic xmlns:xlink="http://www.w3.org/1999/xlink" xlink:href="zookeys-604-049-g002.jpg" position="float" orientation="portrait" xlink:type="simple" id="oo_95291.jpg"/></fig><fig id="F4" position="float" orientation="portrait"><label>Figures 17–20.</label><caption><p>Habitus and label of the holotype of <italic><tp:taxon-name><tp:taxon-name-part taxon-name-part-type="genus">Pseudoechthistatus</tp:taxon-name-part></tp:taxon-name></italic> spp. <bold>17</bold> <italic><tp:taxon-name><tp:taxon-name-part taxon-name-part-type="genus">Pseudoechthistatus</tp:taxon-name-part> <tp:taxon-name-part taxon-name-part-type="species">obliquefasciatus</tp:taxon-name-part></tp:taxon-name></italic> Pic, 1917 (female) <bold>18</bold> <italic><tp:taxon-name><tp:taxon-name-part taxon-name-part-type="genus">Pseudoechthistatus</tp:taxon-name-part> <tp:taxon-name-part taxon-name-part-type="species">birmanicus</tp:taxon-name-part></tp:taxon-name></italic> Breuning, 1942 (male) <bold>19</bold> <italic><tp:taxon-name><tp:taxon-name-part taxon-name-part-type="genus">Pseudoechthistatus</tp:taxon-name-part> <tp:taxon-name-part taxon-name-part-type="species">granulatus</tp:taxon-name-part></tp:taxon-name></italic> Breuning, 1942 (female) <bold>20</bold> <italic><tp:taxon-name><tp:taxon-name-part taxon-name-part-type="genus">Pseudoechthistatus</tp:taxon-name-part> <tp:taxon-name-part taxon-name-part-type="species">acutipennis</tp:taxon-name-part></tp:taxon-name></italic> Chiang, 1981 (female).</p></caption><graphic xmlns:xlink="http://www.w3.org/1999/xlink" xlink:href="zookeys-604-049-g004.jpg" position="float" orientation="portrait" xlink:type="simple" id="oo_95293.jpg"/></fig><fig id="F5" position="float" orientation="portrait"><label>Figures 21–37.</label><caption><p>Habitus of <italic><tp:taxon-name><tp:taxon-name-part taxon-name-part-type="genus">Pseudoechthistatus</tp:taxon-name-part></tp:taxon-name></italic> spp. <bold>21–28</bold> head in frontal view <bold>29</bold> subbasal tubercle of elytron showing an abnormal form <bold>30–37</bold> femora in ventral view showing pubescence patterns <bold>21, 29, 30</bold> <italic><tp:taxon-name><tp:taxon-name-part taxon-name-part-type="genus">Pseudoechthistatus</tp:taxon-name-part> <tp:taxon-name-part taxon-name-part-type="species">obliquefasciatus</tp:taxon-name-part></tp:taxon-name></italic> Pic, 1917 <bold>22, 31</bold> <italic><tp:taxon-name><tp:taxon-name-part taxon-name-part-type="genus">Pseudoechthistatus</tp:taxon-name-part> <tp:taxon-name-part taxon-name-part-type="species">granulatus</tp:taxon-name-part></tp:taxon-name></italic> Breuning, 1942 <bold>23, 33</bold> <italic><tp:taxon-name><tp:taxon-name-part taxon-name-part-type="genus">Pseudoechthistatus</tp:taxon-name-part> <tp:taxon-name-part taxon-name-part-type="species">glabripennis</tp:taxon-name-part></tp:taxon-name></italic> sp. n. <bold>24, 34</bold> <italic><tp:taxon-name><tp:taxon-name-part taxon-name-part-type="genus">Pseudoechthistatus</tp:taxon-name-part> <tp:taxon-name-part taxon-name-part-type="species">sinicus</tp:taxon-name-part></tp:taxon-name></italic> sp. n. <bold>25, 35</bold> <italic><tp:taxon-name><tp:taxon-name-part taxon-name-part-type="genus">Pseudoechthistatus</tp:taxon-name-part> <tp:taxon-name-part taxon-name-part-type="species">chiangshunani</tp:taxon-name-part></tp:taxon-name></italic> sp. n. <bold>26, 36</bold> <italic><tp:taxon-name><tp:taxon-name-part taxon-name-part-type="genus">Pseudoechthistatus</tp:taxon-name-part> <tp:taxon-name-part taxon-name-part-type="species">holzschuhi</tp:taxon-name-part></tp:taxon-name></italic> sp. n. <bold>27, 37</bold> <italic><tp:taxon-name><tp:taxon-name-part taxon-name-part-type="genus">Pseudoechthistatus</tp:taxon-name-part> <tp:taxon-name-part taxon-name-part-type="species">pufujiae</tp:taxon-name-part></tp:taxon-name></italic> sp. n. <bold>28, 32</bold> <italic><tp:taxon-name><tp:taxon-name-part taxon-name-part-type="genus">Pseudoechthistatus</tp:taxon-name-part> <tp:taxon-name-part taxon-name-part-type="species">acutipennis</tp:taxon-name-part></tp:taxon-name></italic> Chiang, 1981. <bold>a</bold> male <bold>b</bold> female.</p></caption><graphic xmlns:xlink="http://www.w3.org/1999/xlink" xlink:href="zookeys-604-049-g005.jpg" position="float" orientation="portrait" xlink:type="simple" id="oo_95294.jpg"/></fig><fig id="F6" position="float" orientation="portrait"><label>Figures 38–48.</label><caption><p>Habitus of <italic><tp:taxon-name><tp:taxon-name-part taxon-name-part-type="genus">Pseudoechthistatus</tp:taxon-name-part></tp:taxon-name></italic> spp (<bold>a</bold> male <bold>b</bold> female). <bold>38–40</bold> basal elytra in dorsal-lateral view showing shape and size of subbasal tubercles <bold>41–48</bold> hindwings of <italic><tp:taxon-name><tp:taxon-name-part taxon-name-part-type="genus">Pseudoechthistatus</tp:taxon-name-part></tp:taxon-name></italic> spp., scale = corresponding elytral length. <bold>38, 41</bold> <italic><tp:taxon-name><tp:taxon-name-part taxon-name-part-type="genus">Pseudoechthistatus</tp:taxon-name-part> <tp:taxon-name-part taxon-name-part-type="species">obliquefasciatus</tp:taxon-name-part></tp:taxon-name></italic> Pic, 1917 <bold>39, 42</bold> <italic><tp:taxon-name><tp:taxon-name-part taxon-name-part-type="genus">Pseudoechthistatus</tp:taxon-name-part> <tp:taxon-name-part taxon-name-part-type="species">granulatus</tp:taxon-name-part></tp:taxon-name></italic> Breuning, 1942 <bold>43</bold> <italic><tp:taxon-name><tp:taxon-name-part taxon-name-part-type="genus">Pseudoechthistatus</tp:taxon-name-part> <tp:taxon-name-part taxon-name-part-type="species">sinicus</tp:taxon-name-part></tp:taxon-name></italic> sp. n. <bold>44</bold> <italic><tp:taxon-name><tp:taxon-name-part taxon-name-part-type="genus">Pseudoechthistatus</tp:taxon-name-part> <tp:taxon-name-part taxon-name-part-type="species">acutipennis</tp:taxon-name-part></tp:taxon-name></italic> Chiang, 1981 <bold>45</bold> <italic><tp:taxon-name><tp:taxon-name-part taxon-name-part-type="genus">Pseudoechthistatus</tp:taxon-name-part> <tp:taxon-name-part taxon-name-part-type="species">pufujiae</tp:taxon-name-part></tp:taxon-name></italic> sp. n. <bold>46</bold> <italic><tp:taxon-name><tp:taxon-name-part taxon-name-part-type="genus">Pseudoechthistatus</tp:taxon-name-part> <tp:taxon-name-part taxon-name-part-type="species">chiangshunani</tp:taxon-name-part></tp:taxon-name></italic> sp. n. <bold>47</bold> <italic><tp:taxon-name><tp:taxon-name-part taxon-name-part-type="genus">Pseudoechthistatus</tp:taxon-name-part> <tp:taxon-name-part taxon-name-part-type="species">holzschuhi</tp:taxon-name-part></tp:taxon-name></italic> sp. n. <bold>40</bold>, <bold>48</bold> <italic><tp:taxon-name><tp:taxon-name-part taxon-name-part-type="genus">Pseudoechthistatus</tp:taxon-name-part> <tp:taxon-name-part taxon-name-part-type="species">glabripennis</tp:taxon-name-part></tp:taxon-name></italic> sp. n.</p></caption><graphic xmlns:xlink="http://www.w3.org/1999/xlink" xlink:href="zookeys-604-049-g006.jpg" position="float" orientation="portrait" xlink:type="simple" id="oo_95295.jpg"/></fig><fig id="F7" position="float" orientation="portrait"><label>Figures 49–56.</label><caption><p>Terminalia of <italic><tp:taxon-name><tp:taxon-name-part taxon-name-part-type="genus">Pseudoechthistatus</tp:taxon-name-part></tp:taxon-name></italic> spp. <bold>49, 56</bold> <italic><tp:taxon-name><tp:taxon-name-part taxon-name-part-type="genus">Pseudoechthistatus</tp:taxon-name-part> <tp:taxon-name-part taxon-name-part-type="species">obliquefasciatus</tp:taxon-name-part></tp:taxon-name></italic> Pic, 1917 <bold>50</bold> <italic><tp:taxon-name><tp:taxon-name-part taxon-name-part-type="genus">Pseudoechthistatus</tp:taxon-name-part> <tp:taxon-name-part taxon-name-part-type="species">granulatus</tp:taxon-name-part></tp:taxon-name></italic> Breuning, 1942 <bold>51</bold> <italic><tp:taxon-name><tp:taxon-name-part taxon-name-part-type="genus">Pseudoechthistatus</tp:taxon-name-part> <tp:taxon-name-part taxon-name-part-type="species">glabripennis</tp:taxon-name-part></tp:taxon-name></italic> sp. n. <bold>52</bold> <italic><tp:taxon-name><tp:taxon-name-part taxon-name-part-type="genus">Pseudoechthistatus</tp:taxon-name-part> <tp:taxon-name-part taxon-name-part-type="species">sinicus</tp:taxon-name-part></tp:taxon-name></italic> sp. n. <bold>53</bold> <italic><tp:taxon-name><tp:taxon-name-part taxon-name-part-type="genus">Pseudoechthistatus</tp:taxon-name-part> <tp:taxon-name-part taxon-name-part-type="species">chiangshunani</tp:taxon-name-part></tp:taxon-name></italic> sp. n. <bold>54</bold> <italic><tp:taxon-name><tp:taxon-name-part taxon-name-part-type="genus">Pseudoechthistatus</tp:taxon-name-part> <tp:taxon-name-part taxon-name-part-type="species">holzschuhi</tp:taxon-name-part></tp:taxon-name></italic> sp. n. <bold>55</bold> <italic><tp:taxon-name><tp:taxon-name-part taxon-name-part-type="genus">Pseudoechthistatus</tp:taxon-name-part> <tp:taxon-name-part taxon-name-part-type="species">pufujiae</tp:taxon-name-part></tp:taxon-name></italic> sp. n. <bold>49–55</bold> male. <bold>a</bold> tergite VIII with sternites VIII &amp; IX <bold>b</bold> tegmen in ventral view <bold>c</bold> ditto in lateral view <bold>d</bold> median lobe in ventral view <bold>e</bold> ditto in lateral view <bold>56</bold> female. <bold>f</bold> sternite VIII <bold>g</bold> ovipositor in dorsal view <bold>h</bold> ditto in ventral view. Scale 1 mm.</p></caption><graphic xmlns:xlink="http://www.w3.org/1999/xlink" xlink:href="zookeys-604-049-g007.jpg" position="float" orientation="portrait" xlink:type="simple" id="oo_95296.jpg"/></fig><fig id="F8" position="float" orientation="portrait"><label>Figures 57–68.</label><caption><p>Terminalia of <italic><tp:taxon-name><tp:taxon-name-part taxon-name-part-type="genus">Pseudoechthistatus</tp:taxon-name-part></tp:taxon-name></italic> and <italic><tp:taxon-name><tp:taxon-name-part taxon-name-part-type="genus">Paraleprodera</tp:taxon-name-part></tp:taxon-name></italic> species. <bold>57</bold> spermatheca <bold>58–67</bold> endophallus in inflated and everted condition, lateral view <bold>57–58</bold> <italic><tp:taxon-name><tp:taxon-name-part taxon-name-part-type="genus">Pseudoechthistatus</tp:taxon-name-part> <tp:taxon-name-part taxon-name-part-type="species">obliquefasciatus</tp:taxon-name-part></tp:taxon-name></italic> Pic <bold>59</bold> <italic><tp:taxon-name><tp:taxon-name-part taxon-name-part-type="genus">Pseudoechthistatus</tp:taxon-name-part> <tp:taxon-name-part taxon-name-part-type="species">sinicus</tp:taxon-name-part></tp:taxon-name></italic> sp. n. <bold>60</bold> <italic><tp:taxon-name><tp:taxon-name-part taxon-name-part-type="genus">Pseudoechthistatus</tp:taxon-name-part> <tp:taxon-name-part taxon-name-part-type="species">granulatus</tp:taxon-name-part></tp:taxon-name></italic> Breuning, 1942 <bold>61</bold> <italic><tp:taxon-name><tp:taxon-name-part taxon-name-part-type="genus">Pseudoechthistatus</tp:taxon-name-part> <tp:taxon-name-part taxon-name-part-type="species">pufujiae</tp:taxon-name-part></tp:taxon-name></italic> sp. n. <bold>62</bold> <italic><tp:taxon-name><tp:taxon-name-part taxon-name-part-type="genus">Pseudoechthistatus</tp:taxon-name-part> <tp:taxon-name-part taxon-name-part-type="species">glabripennis</tp:taxon-name-part></tp:taxon-name></italic> sp. n. <bold>63</bold> <italic><tp:taxon-name><tp:taxon-name-part taxon-name-part-type="genus">Pseudoechthistatus</tp:taxon-name-part> <tp:taxon-name-part taxon-name-part-type="species">holzschuhi</tp:taxon-name-part></tp:taxon-name></italic> sp. n. <bold>64</bold> <italic><tp:taxon-name><tp:taxon-name-part taxon-name-part-type="genus">Pseudoechthistatus</tp:taxon-name-part> <tp:taxon-name-part taxon-name-part-type="species">chiangshunani</tp:taxon-name-part></tp:taxon-name></italic> sp. n. <bold>65</bold> <italic><tp:taxon-name><tp:taxon-name-part taxon-name-part-type="genus">Paraleprodera</tp:taxon-name-part> <tp:taxon-name-part taxon-name-part-type="species">mesophthalma</tp:taxon-name-part></tp:taxon-name></italic> Bi &amp; Lin, 2012 <bold>66</bold> <italic><tp:taxon-name><tp:taxon-name-part taxon-name-part-type="genus">Paraleprodera</tp:taxon-name-part> <tp:taxon-name-part taxon-name-part-type="species">carolina</tp:taxon-name-part></tp:taxon-name></italic> (Fairmaire, 1899) <bold>67</bold> <italic><tp:taxon-name><tp:taxon-name-part taxon-name-part-type="genus">Paraleprodera</tp:taxon-name-part> <tp:taxon-name-part taxon-name-part-type="species">triangularis</tp:taxon-name-part></tp:taxon-name></italic> (Thomson, 1865) <bold>68</bold> <italic><tp:taxon-name><tp:taxon-name-part taxon-name-part-type="genus">Paraleprodera</tp:taxon-name-part> <tp:taxon-name-part taxon-name-part-type="species">diophthalma</tp:taxon-name-part> <tp:taxon-name-part taxon-name-part-type="subspecies">diophthalma</tp:taxon-name-part></tp:taxon-name></italic> (<tp:taxon-name><tp:taxon-name-part taxon-name-part-type="genus">Pascoe</tp:taxon-name-part></tp:taxon-name>, 1857). <bold>a</bold> enlargement of spermathecal capsule (SP) <bold>b</bold> endophallus in inflated and non-everted condition, show internal membrane (<abbrev xmlns:xlink="http://www.w3.org/1999/xlink" xlink:title="internal membrane of apical furrow" id="ABBRID0EUTAI" xlink:type="simple">im</abbrev>) of apical furrow (<abbrev xmlns:xlink="http://www.w3.org/1999/xlink" xlink:title="apical furrow" id="ABBRID0EYTAI" xlink:type="simple">af</abbrev>) <bold>c</bold>, <bold>d</bold> <abbrev xmlns:xlink="http://www.w3.org/1999/xlink" xlink:title="apical phallomere" id="ABBRID0EAUAI" xlink:type="simple">APH</abbrev> in ventral view <bold>e</bold> <abbrev xmlns:xlink="http://www.w3.org/1999/xlink" xlink:title="central trunk" id="ABBRID0EJUAI" xlink:type="simple">CT</abbrev> in ventral view <bold>f</bold>, <bold>g</bold> <abbrev xmlns:xlink="http://www.w3.org/1999/xlink" xlink:title="apical phallomere" id="ABBRID0EUUAI" xlink:type="simple">APH</abbrev> in dorsal view.</p></caption><graphic xmlns:xlink="http://www.w3.org/1999/xlink" xlink:href="zookeys-604-049-g008.jpg" position="float" orientation="portrait" xlink:type="simple" id="oo_95297.jpg"/></fig><fig id="F9" position="float" orientation="portrait"><label>Figures 69–77.</label><caption><p>Biotope of <italic><tp:taxon-name><tp:taxon-name-part taxon-name-part-type="genus">Pseudoechthistatus</tp:taxon-name-part></tp:taxon-name></italic> species. <bold>69–70</bold> <italic><tp:taxon-name><tp:taxon-name-part taxon-name-part-type="genus">Pseudoechthistatus</tp:taxon-name-part> <tp:taxon-name-part taxon-name-part-type="species">granulatus</tp:taxon-name-part></tp:taxon-name></italic> Breuning, 1942 <bold>71</bold> <italic><tp:taxon-name><tp:taxon-name-part taxon-name-part-type="genus">Pseudoechthistatus</tp:taxon-name-part> <tp:taxon-name-part taxon-name-part-type="species">sinicus</tp:taxon-name-part></tp:taxon-name></italic> sp. n. <bold>72–77</bold> <italic><tp:taxon-name><tp:taxon-name-part taxon-name-part-type="genus">Pseudoechthistatus</tp:taxon-name-part> <tp:taxon-name-part taxon-name-part-type="species">pufujiae</tp:taxon-name-part></tp:taxon-name></italic> sp. n.</p></caption><graphic xmlns:xlink="http://www.w3.org/1999/xlink" xlink:href="zookeys-604-049-g009.jpg" position="float" orientation="portrait" xlink:type="simple" id="oo_95298.jpg"/></fig><fig id="F1" position="float" orientation="portrait"><label>Map 1.</label><caption><p>Distribution of the species of <italic><tp:taxon-name><tp:taxon-name-part taxon-name-part-type="genus">Pseudoechthistatus</tp:taxon-name-part></tp:taxon-name></italic>. <bold>a</bold> enlargement of Dali area.</p></caption><graphic xmlns:xlink="http://www.w3.org/1999/xlink" xlink:href="zookeys-604-049-g001.jpg" position="float" orientation="portrait" xlink:type="simple" id="oo_95290.jpg"/></fig></tp:treatment-sec><ref-list><ref id="B17"><mixed-citation xmlns:xlink="http://www.w3.org/1999/xlink" xlink:type="simple">
          <person-group><name name-style="western"><surname>Gressitt</surname><given-names>JL</given-names></name></person-group> (<year>1951</year>) <source>Longicorn beetles of China. In: Lepesme P.: <tp:taxon-name><tp:taxon-name-part taxon-name-part-type="superfamily">Longicornia</tp:taxon-name-part></tp:taxon-name>, études et notes sur les longicornes, Volume 2.</source> <publisher-name>Paul Lechevalier</publisher-name>, <publisher-loc>Paris</publisher-loc>, <size units="page">667 pp</size>.</mixed-citation></ref><ref id="B23"><mixed-citation xmlns:xlink="http://www.w3.org/1999/xlink" xlink:type="simple">
          <person-group><name name-style="western"><surname>Li</surname><given-names>LS</given-names></name></person-group> (<year>1988</year>) <article-title>Checklist of <tp:taxon-name><tp:taxon-name-part taxon-name-part-type="family">Cerambycidae</tp:taxon-name-part></tp:taxon-name> from Yunnan (5) <tp:taxon-name><tp:taxon-name-part taxon-name-part-type="subfamily">Lamiinae</tp:taxon-name-part></tp:taxon-name>.</article-title> <source>Yunnan Forestry Science and Technology</source> <volume>1988</volume>(<issue>3</issue>): <fpage>42</fpage>–<lpage>54</lpage>.</mixed-citation></ref><ref id="B34"><mixed-citation xmlns:xlink="http://www.w3.org/1999/xlink" xlink:type="simple">
          <person-group><name name-style="western"><surname>Pu</surname><given-names>FJ</given-names></name></person-group> (<year>1992</year>) <article-title><tp:taxon-name><tp:taxon-name-part taxon-name-part-type="order">Coleoptera</tp:taxon-name-part></tp:taxon-name>: <tp:taxon-name><tp:taxon-name-part taxon-name-part-type="family">Disteniidae</tp:taxon-name-part></tp:taxon-name> and <tp:taxon-name><tp:taxon-name-part taxon-name-part-type="family">Cerambycidae</tp:taxon-name-part></tp:taxon-name>. The Comprehensive Scientific Expedition to the Qinghai-Xizang Plateau.</article-title> <source>Insects of the Hengduan Mountains Region</source>, <volume>Volume 1</volume>. <publisher-name>Science Press</publisher-name>, <publisher-loc>Beijing</publisher-loc>, <fpage>588</fpage>–<lpage>623</lpage>.</mixed-citation></ref><ref id="B24"><mixed-citation xmlns:xlink="http://www.w3.org/1999/xlink" xlink:type="simple">
          <person-group><name name-style="western"><surname>Li</surname><given-names>LS</given-names></name></person-group> (<year>2009</year>) <source>Longhorn Beetles of Yunnan.</source> <publisher-name>Yunnan Science and Technology Press</publisher-name>, <publisher-loc>Kunming</publisher-loc>, <size units="page">223 pp</size>.</mixed-citation></ref><ref id="B18"><mixed-citation xmlns:xlink="http://www.w3.org/1999/xlink" xlink:type="simple">
          <person-group><name name-style="western"><surname>Hua</surname><given-names>LZ</given-names></name></person-group> (<year>2002</year>) <source>List of Chinese Insects Vol. II.</source> <publisher-name>Zhongshan (Sun Yat-sen) University Press</publisher-name>, <publisher-loc>Guangzhou</publisher-loc>, <size units="page">612 pp</size>.</mixed-citation></ref><ref id="B19"><mixed-citation xmlns:xlink="http://www.w3.org/1999/xlink" xlink:type="simple">
          <person-group><name name-style="western"><surname>Hua</surname><given-names>LZ</given-names></name><name name-style="western"><surname>Nara</surname><given-names>H</given-names></name><name name-style="western"><surname>Samuelson</surname><given-names>GA</given-names></name><name name-style="western"><surname>Lingafelter</surname><given-names>SW</given-names></name></person-group> (<year>2009</year>) <source>Iconography of Chinese Longicorn Beetles (1406 species) in Color.</source> <publisher-name>Sun Yat-sen University Press</publisher-name>, <publisher-loc>Guangzhou</publisher-loc>, <size units="page">474 pp</size>.</mixed-citation></ref><ref id="B26"><mixed-citation xmlns:xlink="http://www.w3.org/1999/xlink" xlink:type="simple">
          <person-group><name name-style="western"><surname>Löbl</surname><given-names>I</given-names></name><name name-style="western"><surname>Smetana</surname><given-names>A</given-names></name></person-group> (<role>Eds</role>) (<year>2010</year>) <source>Catalogue of Palaearctic <tp:taxon-name><tp:taxon-name-part taxon-name-part-type="order">Coleoptera</tp:taxon-name-part></tp:taxon-name>, Vol. 6: <tp:taxon-name><tp:taxon-name-part taxon-name-part-type="superfamily">Chrysomeloidae</tp:taxon-name-part></tp:taxon-name>.</source> <publisher-name>Apollo Books</publisher-name>, <publisher-loc>Stenstrup</publisher-loc>, <size units="page">924 pp</size>.</mixed-citation></ref></ref-list></tp:taxon-treatment>
