# Supplementary material for: A revision of the genus Pseudoechthistatus Pic (Coleoptera, Cerambycidae, Lamiinae, Lamiini)
Source: Zookeys. 2016 Jul 11;(604):49–85. doi: 10.3897/zookeys.604.9049 (PMC4978020; doi:10.3897/zookeys.604.9049)
Supplement: XML Treatment for Pseudoechthistatus sinicus [file zookeys.604.9049-treatment6.xml]

<!DOCTYPE tp:taxon-treatment
  PUBLIC "-//TaxonX//DTD Taxonomic Treatment Publishing DTD v0 20100105//EN" "tax-treatment-NSO.dtd">
<tp:taxon-treatment xmlns:tp="http://www.plazi.org/taxpub"><tp:treatment-meta><kwd-group><label>Taxon classification</label><kwd><named-content content-type="kingdom">Animalia</named-content></kwd><kwd><named-content content-type="order">Coleoptera</named-content></kwd><kwd><named-content content-type="family">Cerambycidae</named-content></kwd></kwd-group><mixed-citation publication-type="journal"><person-group><name><surname>Bi</surname><given-names>Wen-Xuan</given-names></name><name><surname>Lin</surname><given-names>Mei-Ying</given-names></name></person-group><article-title>A revision of the genus <italic><tp:taxon-name><tp:taxon-name-part taxon-name-part-type="genus">Pseudoechthistatus</tp:taxon-name-part></tp:taxon-name></italic> Pic (<tp:taxon-name><tp:taxon-name-part taxon-name-part-type="order">Coleoptera</tp:taxon-name-part></tp:taxon-name>, <tp:taxon-name><tp:taxon-name-part taxon-name-part-type="family">Cerambycidae</tp:taxon-name-part></tp:taxon-name>, <tp:taxon-name><tp:taxon-name-part taxon-name-part-type="subfamily">Lamiinae</tp:taxon-name-part></tp:taxon-name>, <tp:taxon-name><tp:taxon-name-part taxon-name-part-type="tribe">Lamiini</tp:taxon-name-part></tp:taxon-name>)</article-title><source>Zookeys</source><day>11</day><month>7</month><year>2016</year><volume>2016</volume><issue>604</issue><fpage>49</fpage><lpage>85</lpage><pub-id pub-id-type="doi">10.3897/zookeys.604.9049</pub-id></mixed-citation></tp:treatment-meta><tp:nomenclature><tp:taxon-name>
            <tp:taxon-name-part taxon-name-part-type="genus">Pseudoechthistatus</tp:taxon-name-part>
            <tp:taxon-name-part taxon-name-part-type="species">sinicus</tp:taxon-name-part>
            <object-id xmlns:xlink="http://www.w3.org/1999/xlink" content-type="zoobank" xlink:type="simple">http://zoobank.org/B402F732-1A65-41AE-B152-6C465BAB955E</object-id>
          </tp:taxon-name><tp:taxon-status xmlns:xlink="http://www.w3.org/1999/xlink" xlink:type="simple">sp. n.</tp:taxon-status><xref ref-type="fig" rid="F3">Figures 9</xref><xref ref-type="fig" rid="F3">, 10</xref><xref ref-type="fig" rid="F5">, 24</xref><xref ref-type="fig" rid="F5">, 34</xref><xref ref-type="fig" rid="F6">, 43</xref><xref ref-type="fig" rid="F7">, 52</xref><xref ref-type="fig" rid="F8">, 59</xref><xref ref-type="fig" rid="F9">, 71</xref><xref ref-type="fig" rid="F1">, Map 1</xref></tp:nomenclature><tp:treatment-sec sec-type="material"><title>Type material.</title><p>Holotype: male, “Yunnan, Dayao County, Santaixiang / Xiaobaicaoling / 2980 m 2013.V.29–30 / leg. Wen-Xuan Bi” (<named-content xmlns:xlink="http://www.w3.org/1999/xlink" content-type="dwc:institutional_code" xlink:type="simple">IZAS</named-content>, IOZ(E) 1905347). Paratypes (22 males, 22 females): 3 males, 4 females, same data as holotype but (<abbrev xmlns:xlink="http://www.w3.org/1999/xlink" content-type="collection" xlink:title="Collection of Wen-Xuan Bi, Shanghai, China" id="ABBRID0EMVBG" xlink:type="simple">CBWX</abbrev>); 1 male, 1 female, same data as holotype but (<abbrev xmlns:xlink="http://www.w3.org/1999/xlink" content-type="institution" xlink:title="Shanghai Entomology Museum, Chinese Academy of Sciences, Shanghai, China" id="ABBRID0ERVBG" xlink:type="simple">SHEM</abbrev>); 1 male, 1 female, same data except “leg. Xiao-Dong Yang” (<abbrev xmlns:xlink="http://www.w3.org/1999/xlink" content-type="collection" xlink:title="Collection of Chang-Chin Chen, Tianjin, China" id="ABBRID0EWVBG" xlink:type="simple">CCCC</abbrev>); 1 male, “CHINA. Yunnan, Binchuan / Jizushan / 2300 m 2010.VII.12 / leg. Xiao-Bin Song” (<abbrev xmlns:xlink="http://www.w3.org/1999/xlink" content-type="collection" xlink:title="Collection of Wen-Xuan Bi, Shanghai, China" id="ABBRID0E5VBG" xlink:type="simple">CBWX</abbrev>); 1 male, ditto except “2010.VII.16” (<abbrev xmlns:xlink="http://www.w3.org/1999/xlink" content-type="collection" xlink:title="Collection of Xiao-Bin Song, Shanghai, China" id="ABBRID0EDWBG" xlink:type="simple">CSXB</abbrev>); 3 females, “ CHINA. Yunnan, Binchuan / Jizushan / 2258 m 2010.VI.10 / leg. Xiao-Dong Yang” (<abbrev xmlns:xlink="http://www.w3.org/1999/xlink" content-type="collection" xlink:title="Collection of Chang-Chin Chen, Tianjin, China" id="ABBRID0EPWBG" xlink:type="simple">CCCC</abbrev>); 2 females, “CHINA, Yunnan, Dali zhou, / Binchuan county, Jizushan, / 2500–3200 m, 26.–31.VII.1993, / leg. C. Holzschuh” (<abbrev xmlns:xlink="http://www.w3.org/1999/xlink" content-type="collection" xlink:title="Collection of Carolus Holzschuh, Villach, Austria" id="ABBRID0EXWBG" xlink:type="simple">CCH</abbrev>); 1 female, “Djo-Kou-La / alt. 1200 m / Nord Ouest Yunnan” (<named-content xmlns:xlink="http://www.w3.org/1999/xlink" content-type="dwc:institutional_code" xlink:type="simple">NHRS</named-content>-JLKB000024084); 1 male, “YUNNAN 1800–2500 m / <named-content xmlns:xlink="http://www.w3.org/1999/xlink" content-type="dwc:verbatimCoordinates" xlink:type="simple"><named-content content-type="geo-json" specific-use="{&#34;type&#34;:&#34;Point&#34;,&#34;coordinates&#34;:[100.210000,25.100000]}" id="NCID0EKXBG" xlink:type="simple">25.10N 100.21E</named-content></named-content> / WEISHAN mt. / 22–25.VI.92 / David Král leg.” (<abbrev xmlns:xlink="http://www.w3.org/1999/xlink" content-type="collection" xlink:title="Collection of Carolus Holzschuh, Villach, Austria" id="ABBRID0EWXBG" xlink:type="simple">CCH</abbrev>); 10 males, 7 females, “CHINA. Yunnan, Weishan / Weibaoshan 2400–2500 m / 2015.VIII.16 / leg. Wen-Xuan Bi” (<abbrev xmlns:xlink="http://www.w3.org/1999/xlink" content-type="collection" xlink:title="Collection of Wen-Xuan Bi, Shanghai, China" id="ABBRID0E5XBG" xlink:type="simple">CBWX</abbrev>); 3 males, 3 females, ditto except “leg. Xiao-Dong Yang” (<abbrev xmlns:xlink="http://www.w3.org/1999/xlink" content-type="collection" xlink:title="Collection of Chang-Chin Chen, Tianjin, China" id="ABBRID0EDYBG" xlink:type="simple">CCCC</abbrev>); 1 male, “Yunnan Yongping to Yangbi / 1955.V.29. / leg. Yang Xing-Chi”, “<italic><tp:taxon-name><tp:taxon-name-part taxon-name-part-type="genus">Pseudoechthista</tp:taxon-name-part></tp:taxon-name></italic>- / <italic>tus <tp:taxon-name><tp:taxon-name-part taxon-name-part-type="species">obliquefasciatus</tp:taxon-name-part></tp:taxon-name></italic> / <italic>Pic</italic> / det. Chiang Shu-Nan 19<italic>61</italic>”, “100” (<named-content xmlns:xlink="http://www.w3.org/1999/xlink" content-type="dwc:institutional_code" xlink:type="simple">IZAS</named-content>, IOZ(E) 1905348).</p></tp:treatment-sec><tp:treatment-sec sec-type="description" id="SECID0EJZBG"><title>Description.</title><p>
            <bold>Male</bold> (Fig. <xref ref-type="fig" rid="F3">9</xref>). Body length 16.5–23.0 mm, humeral width 5.0–7.0 mm. Body dark brown; head, pronotum and ventral surface covered with tawny and brown pubescence. Head with four short tawny vittae behind upper eye lobes. Antennal scape with sparse light yellowish and brown pubescence; pedicel, basal two-thirds of 3<sup>rd</sup> antennomere and basal half of 4<sup>th</sup> antennomere with light yellowish pubescence, remainder with fine brown pubescence. Pronotum with two longitudinal tawny bands on each side of disk and other two longitudinal postmedian bands on lateral margins, the discal bands slightly longer than half of pronotal length. Scutellum densely clothed with tawny pubescence. Elytron with pubescence predominantly reddish brown, with tawny pubescence narrowly forming the subbasal annular marking and some small spots scattered near suture and humerus, with light yellowish pubescence forming the middle band and the preapical stripe; the middle band narrow, moderately oblique, irregularly marginated, zigzagged near middle, hardly reaching suture; the preapical stripe narrow, well developed. Legs (Fig. <xref ref-type="fig" rid="F5">34</xref>) densely clothed with tawny and brown pubescence of which the tawny one forming small spots sparsely scattered on femora and becoming denser on tibiae.</p><fig id="F3" position="float" orientation="portrait"><label>Figures 9–16.</label><caption><p>Habitus of <italic><tp:taxon-name><tp:taxon-name-part taxon-name-part-type="genus">Pseudoechthistatus</tp:taxon-name-part></tp:taxon-name></italic> spp. <bold>9–10</bold> <italic><tp:taxon-name><tp:taxon-name-part taxon-name-part-type="genus">Pseudoechthistatus</tp:taxon-name-part> <tp:taxon-name-part taxon-name-part-type="species">sinicus</tp:taxon-name-part></tp:taxon-name></italic> sp. n. (paratype) <bold>11–12</bold> <italic><tp:taxon-name><tp:taxon-name-part taxon-name-part-type="genus">Pseudoechthistatus</tp:taxon-name-part> <tp:taxon-name-part taxon-name-part-type="species">chiangshunani</tp:taxon-name-part></tp:taxon-name></italic> sp. n. (11 holotype, 12 paratype) <bold>13-14</bold> <italic><tp:taxon-name><tp:taxon-name-part taxon-name-part-type="genus">Pseudoechthistatus</tp:taxon-name-part> <tp:taxon-name-part taxon-name-part-type="species">holzschuhi</tp:taxon-name-part></tp:taxon-name></italic> sp. n. (paratype) <bold>15-16</bold> <italic><tp:taxon-name><tp:taxon-name-part taxon-name-part-type="genus">Pseudoechthistatus</tp:taxon-name-part> <tp:taxon-name-part taxon-name-part-type="species">pufujiae</tp:taxon-name-part></tp:taxon-name></italic> sp. n. (paratype) <bold>9, 11, 13, 15</bold> male <bold>10, 12, 14, 16</bold> female. <bold>a</bold> dorsal view <bold>b</bold> ventral view. Not to scale.</p></caption><graphic xmlns:xlink="http://www.w3.org/1999/xlink" xlink:href="zookeys-604-049-g003.jpg" position="float" orientation="portrait" xlink:type="simple" id="oo_95292.jpg"/></fig><fig id="F4" position="float" orientation="portrait"><label>Figures 17–20.</label><caption><p>Habitus and label of the holotype of <italic><tp:taxon-name><tp:taxon-name-part taxon-name-part-type="genus">Pseudoechthistatus</tp:taxon-name-part></tp:taxon-name></italic> spp. <bold>17</bold> <italic><tp:taxon-name><tp:taxon-name-part taxon-name-part-type="genus">Pseudoechthistatus</tp:taxon-name-part> <tp:taxon-name-part taxon-name-part-type="species">obliquefasciatus</tp:taxon-name-part></tp:taxon-name></italic> Pic, 1917 (female) <bold>18</bold> <italic><tp:taxon-name><tp:taxon-name-part taxon-name-part-type="genus">Pseudoechthistatus</tp:taxon-name-part> <tp:taxon-name-part taxon-name-part-type="species">birmanicus</tp:taxon-name-part></tp:taxon-name></italic> Breuning, 1942 (male) <bold>19</bold> <italic><tp:taxon-name><tp:taxon-name-part taxon-name-part-type="genus">Pseudoechthistatus</tp:taxon-name-part> <tp:taxon-name-part taxon-name-part-type="species">granulatus</tp:taxon-name-part></tp:taxon-name></italic> Breuning, 1942 (female) <bold>20</bold> <italic><tp:taxon-name><tp:taxon-name-part taxon-name-part-type="genus">Pseudoechthistatus</tp:taxon-name-part> <tp:taxon-name-part taxon-name-part-type="species">acutipennis</tp:taxon-name-part></tp:taxon-name></italic> Chiang, 1981 (female).</p></caption><graphic xmlns:xlink="http://www.w3.org/1999/xlink" xlink:href="zookeys-604-049-g004.jpg" position="float" orientation="portrait" xlink:type="simple" id="oo_95293.jpg"/></fig><fig id="F5" position="float" orientation="portrait"><label>Figures 21–37.</label><caption><p>Habitus of <italic><tp:taxon-name><tp:taxon-name-part taxon-name-part-type="genus">Pseudoechthistatus</tp:taxon-name-part></tp:taxon-name></italic> spp. <bold>21–28</bold> head in frontal view <bold>29</bold> subbasal tubercle of elytron showing an abnormal form <bold>30–37</bold> femora in ventral view showing pubescence patterns <bold>21, 29, 30</bold> <italic><tp:taxon-name><tp:taxon-name-part taxon-name-part-type="genus">Pseudoechthistatus</tp:taxon-name-part> <tp:taxon-name-part taxon-name-part-type="species">obliquefasciatus</tp:taxon-name-part></tp:taxon-name></italic> Pic, 1917 <bold>22, 31</bold> <italic><tp:taxon-name><tp:taxon-name-part taxon-name-part-type="genus">Pseudoechthistatus</tp:taxon-name-part> <tp:taxon-name-part taxon-name-part-type="species">granulatus</tp:taxon-name-part></tp:taxon-name></italic> Breuning, 1942 <bold>23, 33</bold> <italic><tp:taxon-name><tp:taxon-name-part taxon-name-part-type="genus">Pseudoechthistatus</tp:taxon-name-part> <tp:taxon-name-part taxon-name-part-type="species">glabripennis</tp:taxon-name-part></tp:taxon-name></italic> sp. n. <bold>24, 34</bold> <italic><tp:taxon-name><tp:taxon-name-part taxon-name-part-type="genus">Pseudoechthistatus</tp:taxon-name-part> <tp:taxon-name-part taxon-name-part-type="species">sinicus</tp:taxon-name-part></tp:taxon-name></italic> sp. n. <bold>25, 35</bold> <italic><tp:taxon-name><tp:taxon-name-part taxon-name-part-type="genus">Pseudoechthistatus</tp:taxon-name-part> <tp:taxon-name-part taxon-name-part-type="species">chiangshunani</tp:taxon-name-part></tp:taxon-name></italic> sp. n. <bold>26, 36</bold> <italic><tp:taxon-name><tp:taxon-name-part taxon-name-part-type="genus">Pseudoechthistatus</tp:taxon-name-part> <tp:taxon-name-part taxon-name-part-type="species">holzschuhi</tp:taxon-name-part></tp:taxon-name></italic> sp. n. <bold>27, 37</bold> <italic><tp:taxon-name><tp:taxon-name-part taxon-name-part-type="genus">Pseudoechthistatus</tp:taxon-name-part> <tp:taxon-name-part taxon-name-part-type="species">pufujiae</tp:taxon-name-part></tp:taxon-name></italic> sp. n. <bold>28, 32</bold> <italic><tp:taxon-name><tp:taxon-name-part taxon-name-part-type="genus">Pseudoechthistatus</tp:taxon-name-part> <tp:taxon-name-part taxon-name-part-type="species">acutipennis</tp:taxon-name-part></tp:taxon-name></italic> Chiang, 1981. <bold>a</bold> male <bold>b</bold> female.</p></caption><graphic xmlns:xlink="http://www.w3.org/1999/xlink" xlink:href="zookeys-604-049-g005.jpg" position="float" orientation="portrait" xlink:type="simple" id="oo_95294.jpg"/></fig><p>Body elongate, oblong oval. Head (Fig. <xref ref-type="fig" rid="F5">24</xref>) with frons sparsely and moderately punctured; lower eye lobe 1.1 times as long as width, 0.5 times as long as gena. Antennae ca. 1.6–1.7 times as long as body length, surpassing elytral apex at base of 6<sup>th</sup> antennomere; 3<sup>rd</sup> antennomere ca. 1.6 times as long as scape, ca. 1.3 times as long as 4<sup>th</sup> antennomere; coarsely punctured on scape to basal half of 3<sup>rd</sup> antennomere; scape to 3<sup>rd</sup> antennomere fringed beneath. Pronotum subequal in length and basal width, lateral spine moderately long, thickened at base with acute apex; metasternum ca. 1.3 times as long as mesosternal length. Elytra 1.4 times as wide as pronotal base at humeri, 1.8 times as long as humeral width; humeri slightly constricted, widened at basal two-fifth, then convergent toward obliquely truncated apices; disk finely punctured, <!--PageBreak-->moderately granulated near humerus and behind basal one-fourth, weakened near apical one-third; subbasal tubercle moderately developed and raised, ca. 1.2 times as wide as scutellar width. Hindwings (Fig. <xref ref-type="fig" rid="F6">43</xref>) reduced, slightly shorter than elytral length.Legs long and slender, metafemora slightly exceeding elytral apices.</p><fig id="F6" position="float" orientation="portrait"><label>Figures 38–48.</label><caption><p>Habitus of <italic><tp:taxon-name><tp:taxon-name-part taxon-name-part-type="genus">Pseudoechthistatus</tp:taxon-name-part></tp:taxon-name></italic> spp (<bold>a</bold> male <bold>b</bold> female). <bold>38–40</bold> basal elytra in dorsal-lateral view showing shape and size of subbasal tubercles <bold>41–48</bold> hindwings of <italic><tp:taxon-name><tp:taxon-name-part taxon-name-part-type="genus">Pseudoechthistatus</tp:taxon-name-part></tp:taxon-name></italic> spp., scale = corresponding elytral length. <bold>38, 41</bold> <italic><tp:taxon-name><tp:taxon-name-part taxon-name-part-type="genus">Pseudoechthistatus</tp:taxon-name-part> <tp:taxon-name-part taxon-name-part-type="species">obliquefasciatus</tp:taxon-name-part></tp:taxon-name></italic> Pic, 1917 <bold>39, 42</bold> <italic><tp:taxon-name><tp:taxon-name-part taxon-name-part-type="genus">Pseudoechthistatus</tp:taxon-name-part> <tp:taxon-name-part taxon-name-part-type="species">granulatus</tp:taxon-name-part></tp:taxon-name></italic> Breuning, 1942 <bold>43</bold> <italic><tp:taxon-name><tp:taxon-name-part taxon-name-part-type="genus">Pseudoechthistatus</tp:taxon-name-part> <tp:taxon-name-part taxon-name-part-type="species">sinicus</tp:taxon-name-part></tp:taxon-name></italic> sp. n. <bold>44</bold> <italic><tp:taxon-name><tp:taxon-name-part taxon-name-part-type="genus">Pseudoechthistatus</tp:taxon-name-part> <tp:taxon-name-part taxon-name-part-type="species">acutipennis</tp:taxon-name-part></tp:taxon-name></italic> Chiang, 1981 <bold>45</bold> <italic><tp:taxon-name><tp:taxon-name-part taxon-name-part-type="genus">Pseudoechthistatus</tp:taxon-name-part> <tp:taxon-name-part taxon-name-part-type="species">pufujiae</tp:taxon-name-part></tp:taxon-name></italic> sp. n. <bold>46</bold> <italic><tp:taxon-name><tp:taxon-name-part taxon-name-part-type="genus">Pseudoechthistatus</tp:taxon-name-part> <tp:taxon-name-part taxon-name-part-type="species">chiangshunani</tp:taxon-name-part></tp:taxon-name></italic> sp. n. <bold>47</bold> <italic><tp:taxon-name><tp:taxon-name-part taxon-name-part-type="genus">Pseudoechthistatus</tp:taxon-name-part> <tp:taxon-name-part taxon-name-part-type="species">holzschuhi</tp:taxon-name-part></tp:taxon-name></italic> sp. n. <bold>40</bold>, <bold>48</bold> <italic><tp:taxon-name><tp:taxon-name-part taxon-name-part-type="genus">Pseudoechthistatus</tp:taxon-name-part> <tp:taxon-name-part taxon-name-part-type="species">glabripennis</tp:taxon-name-part></tp:taxon-name></italic> sp. n.</p></caption><graphic xmlns:xlink="http://www.w3.org/1999/xlink" xlink:href="zookeys-604-049-g006.jpg" position="float" orientation="portrait" xlink:type="simple" id="oo_95295.jpg"/></fig><p>
            <bold>Male genitalia</bold> (Figs <xref ref-type="fig" rid="F7">52</xref>, <xref ref-type="fig" rid="F8">59</xref>). Tergite VIII (Fig. <xref ref-type="fig" rid="F7">52a</xref>) transverse, truncated apically and rounded at sides, length 0.8 times as long as width. Tegmen (Fig. <xref ref-type="fig" rid="F7">52b–c</xref>) with lateral lobe subparallel-sided in basal half, moderately narrowed toward acute apex. Median lobe (Fig. <xref ref-type="fig" rid="F7">52d–e</xref>) with apex acuminate in antero-dorsal view. Endophallus (n = 4, Fig. <xref ref-type="fig" rid="F8">59</xref>) subequal to triple length of median lobe, the length of <abbrev xmlns:xlink="http://www.w3.org/1999/xlink" xlink:title="medial tube" id="ABBRID0EDIAI" xlink:type="simple">MT</abbrev> ca. 2.4 times as long as the length of <abbrev xmlns:xlink="http://www.w3.org/1999/xlink" xlink:title="basal phallomere" id="ABBRID0ENIAI" xlink:type="simple">BPH</abbrev>, the length of <abbrev xmlns:xlink="http://www.w3.org/1999/xlink" xlink:title="central trunk" id="ABBRID0ERIAI" xlink:type="simple">CT</abbrev>+<abbrev xmlns:xlink="http://www.w3.org/1999/xlink" xlink:title="preapical bulb" id="ABBRID0EYIAI" xlink:type="simple">PB</abbrev> slightly longer than the length of <abbrev xmlns:xlink="http://www.w3.org/1999/xlink" xlink:title="basal phallomere" id="ABBRID0E3IAI" xlink:type="simple">BPH</abbrev>; <abbrev xmlns:xlink="http://www.w3.org/1999/xlink" xlink:title="median phallomere" id="ABBRID0EAJAI" xlink:type="simple">MPH</abbrev> moderately curved at apical one-third, <abbrev xmlns:xlink="http://www.w3.org/1999/xlink" xlink:title="preapical bulb" id="ABBRID0EHJAI" xlink:type="simple">PB</abbrev> cylindrical at basal one-third, basal swelling (<abbrev xmlns:xlink="http://www.w3.org/1999/xlink" xlink:title="basal swelling of central trunk" id="ABBRID0ELJAI" xlink:type="simple">bs</abbrev>) of <abbrev xmlns:xlink="http://www.w3.org/1999/xlink" xlink:title="central trunk" id="ABBRID0EPJAI" xlink:type="simple">CT</abbrev> slightly swollen laterally; <abbrev xmlns:xlink="http://www.w3.org/1999/xlink" xlink:title="apical phallomere" id="ABBRID0EWJAI" xlink:type="simple">APH</abbrev> strongly constricted, ca. 0.5 times as wide as the maximum width of <abbrev xmlns:xlink="http://www.w3.org/1999/xlink" xlink:title="preapical bulb" id="ABBRID0E4JAI" xlink:type="simple">PB</abbrev> at base, with apical bulb (<abbrev xmlns:xlink="http://www.w3.org/1999/xlink" xlink:title="apical bulb" id="ABBRID0EBKAI" xlink:type="simple">ab</abbrev>) heavily sclerotized apically, obliquely truncated in lateral view; small spicules densely distributed on apical bulb and apical two-fifths of <abbrev xmlns:xlink="http://www.w3.org/1999/xlink" xlink:title="preapical bulb" id="ABBRID0EFKAI" xlink:type="simple">PB</abbrev>.</p><fig id="F7" position="float" orientation="portrait"><label>Figures 49–56.</label><caption><p>Terminalia of <italic><tp:taxon-name><tp:taxon-name-part taxon-name-part-type="genus">Pseudoechthistatus</tp:taxon-name-part></tp:taxon-name></italic> spp. <bold>49, 56</bold> <italic><tp:taxon-name><tp:taxon-name-part taxon-name-part-type="genus">Pseudoechthistatus</tp:taxon-name-part> <tp:taxon-name-part taxon-name-part-type="species">obliquefasciatus</tp:taxon-name-part></tp:taxon-name></italic> Pic, 1917 <bold>50</bold> <italic><tp:taxon-name><tp:taxon-name-part taxon-name-part-type="genus">Pseudoechthistatus</tp:taxon-name-part> <tp:taxon-name-part taxon-name-part-type="species">granulatus</tp:taxon-name-part></tp:taxon-name></italic> Breuning, 1942 <bold>51</bold> <italic><tp:taxon-name><tp:taxon-name-part taxon-name-part-type="genus">Pseudoechthistatus</tp:taxon-name-part> <tp:taxon-name-part taxon-name-part-type="species">glabripennis</tp:taxon-name-part></tp:taxon-name></italic> sp. n. <bold>52</bold> <italic><tp:taxon-name><tp:taxon-name-part taxon-name-part-type="genus">Pseudoechthistatus</tp:taxon-name-part> <tp:taxon-name-part taxon-name-part-type="species">sinicus</tp:taxon-name-part></tp:taxon-name></italic> sp. n. <bold>53</bold> <italic><tp:taxon-name><tp:taxon-name-part taxon-name-part-type="genus">Pseudoechthistatus</tp:taxon-name-part> <tp:taxon-name-part taxon-name-part-type="species">chiangshunani</tp:taxon-name-part></tp:taxon-name></italic> sp. n. <bold>54</bold> <italic><tp:taxon-name><tp:taxon-name-part taxon-name-part-type="genus">Pseudoechthistatus</tp:taxon-name-part> <tp:taxon-name-part taxon-name-part-type="species">holzschuhi</tp:taxon-name-part></tp:taxon-name></italic> sp. n. <bold>55</bold> <italic><tp:taxon-name><tp:taxon-name-part taxon-name-part-type="genus">Pseudoechthistatus</tp:taxon-name-part> <tp:taxon-name-part taxon-name-part-type="species">pufujiae</tp:taxon-name-part></tp:taxon-name></italic> sp. n. <bold>49–55</bold> male. <bold>a</bold> tergite VIII with sternites VIII &amp; IX <bold>b</bold> tegmen in ventral view <bold>c</bold> ditto in lateral view <bold>d</bold> median lobe in ventral view <bold>e</bold> ditto in lateral view <bold>56</bold> female. <bold>f</bold> sternite VIII <bold>g</bold> ovipositor in dorsal view <bold>h</bold> ditto in ventral view. Scale 1 mm.</p></caption><graphic xmlns:xlink="http://www.w3.org/1999/xlink" xlink:href="zookeys-604-049-g007.jpg" position="float" orientation="portrait" xlink:type="simple" id="oo_95296.jpg"/></fig><fig id="F8" position="float" orientation="portrait"><label>Figures 57–68.</label><caption><p>Terminalia of <italic><tp:taxon-name><tp:taxon-name-part taxon-name-part-type="genus">Pseudoechthistatus</tp:taxon-name-part></tp:taxon-name></italic> and <italic><tp:taxon-name><tp:taxon-name-part taxon-name-part-type="genus">Paraleprodera</tp:taxon-name-part></tp:taxon-name></italic> species. <bold>57</bold> spermatheca <bold>58–67</bold> endophallus in inflated and everted condition, lateral view <bold>57–58</bold> <italic><tp:taxon-name><tp:taxon-name-part taxon-name-part-type="genus">Pseudoechthistatus</tp:taxon-name-part> <tp:taxon-name-part taxon-name-part-type="species">obliquefasciatus</tp:taxon-name-part></tp:taxon-name></italic> Pic <bold>59</bold> <italic><tp:taxon-name><tp:taxon-name-part taxon-name-part-type="genus">Pseudoechthistatus</tp:taxon-name-part> <tp:taxon-name-part taxon-name-part-type="species">sinicus</tp:taxon-name-part></tp:taxon-name></italic> sp. n. <bold>60</bold> <italic><tp:taxon-name><tp:taxon-name-part taxon-name-part-type="genus">Pseudoechthistatus</tp:taxon-name-part> <tp:taxon-name-part taxon-name-part-type="species">granulatus</tp:taxon-name-part></tp:taxon-name></italic> Breuning, 1942 <bold>61</bold> <italic><tp:taxon-name><tp:taxon-name-part taxon-name-part-type="genus">Pseudoechthistatus</tp:taxon-name-part> <tp:taxon-name-part taxon-name-part-type="species">pufujiae</tp:taxon-name-part></tp:taxon-name></italic> sp. n. <bold>62</bold> <italic><tp:taxon-name><tp:taxon-name-part taxon-name-part-type="genus">Pseudoechthistatus</tp:taxon-name-part> <tp:taxon-name-part taxon-name-part-type="species">glabripennis</tp:taxon-name-part></tp:taxon-name></italic> sp. n. <bold>63</bold> <italic><tp:taxon-name><tp:taxon-name-part taxon-name-part-type="genus">Pseudoechthistatus</tp:taxon-name-part> <tp:taxon-name-part taxon-name-part-type="species">holzschuhi</tp:taxon-name-part></tp:taxon-name></italic> sp. n. <bold>64</bold> <italic><tp:taxon-name><tp:taxon-name-part taxon-name-part-type="genus">Pseudoechthistatus</tp:taxon-name-part> <tp:taxon-name-part taxon-name-part-type="species">chiangshunani</tp:taxon-name-part></tp:taxon-name></italic> sp. n. <bold>65</bold> <italic><tp:taxon-name><tp:taxon-name-part taxon-name-part-type="genus">Paraleprodera</tp:taxon-name-part> <tp:taxon-name-part taxon-name-part-type="species">mesophthalma</tp:taxon-name-part></tp:taxon-name></italic> Bi &amp; Lin, 2012 <bold>66</bold> <italic><tp:taxon-name><tp:taxon-name-part taxon-name-part-type="genus">Paraleprodera</tp:taxon-name-part> <tp:taxon-name-part taxon-name-part-type="species">carolina</tp:taxon-name-part></tp:taxon-name></italic> (Fairmaire, 1899) <bold>67</bold> <italic><tp:taxon-name><tp:taxon-name-part taxon-name-part-type="genus">Paraleprodera</tp:taxon-name-part> <tp:taxon-name-part taxon-name-part-type="species">triangularis</tp:taxon-name-part></tp:taxon-name></italic> (Thomson, 1865) <bold>68</bold> <italic><tp:taxon-name><tp:taxon-name-part taxon-name-part-type="genus">Paraleprodera</tp:taxon-name-part> <tp:taxon-name-part taxon-name-part-type="species">diophthalma</tp:taxon-name-part> <tp:taxon-name-part taxon-name-part-type="subspecies">diophthalma</tp:taxon-name-part></tp:taxon-name></italic> (<tp:taxon-name><tp:taxon-name-part taxon-name-part-type="genus">Pascoe</tp:taxon-name-part></tp:taxon-name>, 1857). <bold>a</bold> enlargement of spermathecal capsule (SP) <bold>b</bold> endophallus in inflated and non-everted condition, show internal membrane (<abbrev xmlns:xlink="http://www.w3.org/1999/xlink" xlink:title="internal membrane of apical furrow" id="ABBRID0EUTAI" xlink:type="simple">im</abbrev>) of apical furrow (<abbrev xmlns:xlink="http://www.w3.org/1999/xlink" xlink:title="apical furrow" id="ABBRID0EYTAI" xlink:type="simple">af</abbrev>) <bold>c</bold>, <bold>d</bold> <abbrev xmlns:xlink="http://www.w3.org/1999/xlink" xlink:title="apical phallomere" id="ABBRID0EAUAI" xlink:type="simple">APH</abbrev> in ventral view <bold>e</bold> <abbrev xmlns:xlink="http://www.w3.org/1999/xlink" xlink:title="central trunk" id="ABBRID0EJUAI" xlink:type="simple">CT</abbrev> in ventral view <bold>f</bold>, <bold>g</bold> <abbrev xmlns:xlink="http://www.w3.org/1999/xlink" xlink:title="apical phallomere" id="ABBRID0EUUAI" xlink:type="simple">APH</abbrev> in dorsal view.</p></caption><graphic xmlns:xlink="http://www.w3.org/1999/xlink" xlink:href="zookeys-604-049-g008.jpg" position="float" orientation="portrait" xlink:type="simple" id="oo_95297.jpg"/></fig><fig id="F9" position="float" orientation="portrait"><label>Figures 69–77.</label><caption><p>Biotope of <italic><tp:taxon-name><tp:taxon-name-part taxon-name-part-type="genus">Pseudoechthistatus</tp:taxon-name-part></tp:taxon-name></italic> species. <bold>69–70</bold> <italic><tp:taxon-name><tp:taxon-name-part taxon-name-part-type="genus">Pseudoechthistatus</tp:taxon-name-part> <tp:taxon-name-part taxon-name-part-type="species">granulatus</tp:taxon-name-part></tp:taxon-name></italic> Breuning, 1942 <bold>71</bold> <italic><tp:taxon-name><tp:taxon-name-part taxon-name-part-type="genus">Pseudoechthistatus</tp:taxon-name-part> <tp:taxon-name-part taxon-name-part-type="species">sinicus</tp:taxon-name-part></tp:taxon-name></italic> sp. n. <bold>72–77</bold> <italic><tp:taxon-name><tp:taxon-name-part taxon-name-part-type="genus">Pseudoechthistatus</tp:taxon-name-part> <tp:taxon-name-part taxon-name-part-type="species">pufujiae</tp:taxon-name-part></tp:taxon-name></italic> sp. n.</p></caption><graphic xmlns:xlink="http://www.w3.org/1999/xlink" xlink:href="zookeys-604-049-g009.jpg" position="float" orientation="portrait" xlink:type="simple" id="oo_95298.jpg"/></fig><p>
            <bold>Female</bold> (Fig. <xref ref-type="fig" rid="F3">10</xref>). Body length 17.0–22.0 mm, humeral width 5.4–6.6 mm. Almost identical to male in general appearance. Antennae ca. 1.2–1.3 times as long as body length, apical three or four antennomeres surpassing elytral apex; scape to 5<sup>th</sup> or 6<sup>th</sup> antennomere fringed beneath; 3<sup>rd</sup> to 7<sup>th</sup> antennomeres with light pubescence basally; elytron longer in proportion to body length (ca. 2.0 times as long as humeral width); legs comparatively short, metatibiae exceeding elytral apices at basal one-fourth.</p></tp:treatment-sec><tp:treatment-sec sec-type="remarks" id="SECID0EIXAI"><title>Remarks.</title><p>This new species can be distinguished from most of the congeners by elytra comparatively shorter (only 1.8 times as long as humeral width), humeri distinctly constricted in both sexes; hindwings reduced; granules moderate in size near humerus and behind basal one-fourth, weakened near apical one-third; <abbrev xmlns:xlink="http://www.w3.org/1999/xlink" xlink:title="apical phallomere" id="ABBRID0EOXAI" xlink:type="simple">APH</abbrev> of endophallus strongly constricted. It is similar to <italic><tp:taxon-name><tp:taxon-name-part taxon-name-part-type="genus">Pseudoechthistatus</tp:taxon-name-part> <tp:taxon-name-part taxon-name-part-type="species">obliquefasciatus</tp:taxon-name-part></tp:taxon-name></italic> by color pattern but can be easily distinguished by elytra relatively shorter in length, with bigger subbasal tubercles, median pubescent band not so oblique and <abbrev xmlns:xlink="http://www.w3.org/1999/xlink" xlink:title="apical phallomere" id="ABBRID0E6XAI" xlink:type="simple">APH</abbrev> of endophallus more strongly sclerited. It is similar to <italic><tp:taxon-name><tp:taxon-name-part taxon-name-part-type="genus">Pseudoechthistatus</tp:taxon-name-part> <tp:taxon-name-part taxon-name-part-type="species">granulatus</tp:taxon-name-part></tp:taxon-name></italic> by size of elytral subbasal tubercles but can be separated by shorter elytra, weaker granules, and denser ventral tawny pubescence.</p></tp:treatment-sec><tp:treatment-sec sec-type="etymology" id="SECID0EQYAI"><title>Etymology.</title><p>The new species is named after the country of its type locality.</p></tp:treatment-sec><tp:treatment-sec sec-type="distribution" id="SECID0EVYAI"><title>Distribution</title><p>(Map <xref ref-type="fig" rid="F1">1</xref>). China: Yunnan.</p></tp:treatment-sec><tp:treatment-sec><!--Section generated to contain objects referenced in tp:taxon-treatment.--><fig id="F1" position="float" orientation="portrait"><label>Map 1.</label><caption><p>Distribution of the species of <italic><tp:taxon-name><tp:taxon-name-part taxon-name-part-type="genus">Pseudoechthistatus</tp:taxon-name-part></tp:taxon-name></italic>. <bold>a</bold> enlargement of Dali area.</p></caption><graphic xmlns:xlink="http://www.w3.org/1999/xlink" xlink:href="zookeys-604-049-g001.jpg" position="float" orientation="portrait" xlink:type="simple" id="oo_95290.jpg"/></fig></tp:treatment-sec></tp:taxon-treatment>
