# Supplementary material for: A revision of the genus Pseudoechthistatus Pic (Coleoptera, Cerambycidae, Lamiinae, Lamiini)
Source: Zookeys. 2016 Jul 11;(604):49–85. doi: 10.3897/zookeys.604.9049 (PMC4978020; doi:10.3897/zookeys.604.9049)
Supplement: XML Treatment for Pseudoechthistatus glabripennis [file zookeys.604.9049-treatment10.xml]

<!DOCTYPE tp:taxon-treatment
  PUBLIC "-//TaxonX//DTD Taxonomic Treatment Publishing DTD v0 20100105//EN" "tax-treatment-NSO.dtd">
<tp:taxon-treatment xmlns:tp="http://www.plazi.org/taxpub"><tp:treatment-meta><kwd-group><label>Taxon classification</label><kwd><named-content content-type="kingdom">Animalia</named-content></kwd><kwd><named-content content-type="order">Coleoptera</named-content></kwd><kwd><named-content content-type="family">Cerambycidae</named-content></kwd></kwd-group><mixed-citation publication-type="journal"><person-group><name><surname>Bi</surname><given-names>Wen-Xuan</given-names></name><name><surname>Lin</surname><given-names>Mei-Ying</given-names></name></person-group><article-title>A revision of the genus <italic><tp:taxon-name><tp:taxon-name-part taxon-name-part-type="genus">Pseudoechthistatus</tp:taxon-name-part></tp:taxon-name></italic> Pic (<tp:taxon-name><tp:taxon-name-part taxon-name-part-type="order">Coleoptera</tp:taxon-name-part></tp:taxon-name>, <tp:taxon-name><tp:taxon-name-part taxon-name-part-type="family">Cerambycidae</tp:taxon-name-part></tp:taxon-name>, <tp:taxon-name><tp:taxon-name-part taxon-name-part-type="subfamily">Lamiinae</tp:taxon-name-part></tp:taxon-name>, <tp:taxon-name><tp:taxon-name-part taxon-name-part-type="tribe">Lamiini</tp:taxon-name-part></tp:taxon-name>)</article-title><source>Zookeys</source><day>11</day><month>7</month><year>2016</year><volume>2016</volume><issue>604</issue><fpage>49</fpage><lpage>85</lpage><pub-id pub-id-type="doi">10.3897/zookeys.604.9049</pub-id></mixed-citation></tp:treatment-meta><tp:nomenclature><tp:taxon-name>
            <tp:taxon-name-part taxon-name-part-type="genus">Pseudoechthistatus</tp:taxon-name-part>
            <tp:taxon-name-part taxon-name-part-type="species">glabripennis</tp:taxon-name-part>
            <object-id xmlns:xlink="http://www.w3.org/1999/xlink" content-type="zoobank" xlink:type="simple">http://zoobank.org/8CF864B0-AC72-46B6-946E-E2BD976E23DB</object-id>
          </tp:taxon-name><tp:taxon-status xmlns:xlink="http://www.w3.org/1999/xlink" xlink:type="simple">sp. n.</tp:taxon-status><xref ref-type="fig" rid="F2">Figures 7</xref><xref ref-type="fig" rid="F2">, 8</xref><xref ref-type="fig" rid="F5">, 23</xref><xref ref-type="fig" rid="F5">, 33</xref><xref ref-type="fig" rid="F6">, 40</xref><xref ref-type="fig" rid="F6">, 48</xref><xref ref-type="fig" rid="F7">, 51</xref><xref ref-type="fig" rid="F8">, 62</xref><xref ref-type="fig" rid="F1">, Map 1</xref></tp:nomenclature><tp:treatment-sec sec-type="type material" id="SECID0EVDCI"><title>Type material.</title><p>Holotype: male, “CHINA. Yunnan / Menglun, 55 km / 650 m 2012.IV.25 / leg. Chao Wu” (<named-content xmlns:xlink="http://www.w3.org/1999/xlink" content-type="dwc:institutional_code" xlink:type="simple">IZAS</named-content>, IOZ(E) 1905354). Paratypes (8 males, 9 females): <bold>China</bold>: 1 female, “Yunnan, Pingbian, Daweishan / peak, 2013.VIII.15 / leg. Chun-Xiang Liu &amp; Kai-Qin Li”, “2094 m light trap / <named-content xmlns:xlink="http://www.w3.org/1999/xlink" content-type="dwc:verbatimCoordinates" xlink:type="simple"><named-content content-type="geo-json" specific-use="{&#34;type&#34;:&#34;Point&#34;,&#34;coordinates&#34;:[103.696806,22.906417]}" id="NCID0EIECI" xlink:type="simple">22°54'23.1"N, / 103°41'48.5"E</named-content></named-content> (<named-content xmlns:xlink="http://www.w3.org/1999/xlink" content-type="dwc:institutional_code" xlink:type="simple">IZAS</named-content>, IOZ(E) 1905351); 1 male, “CHINA. Yunnan, Pingbian / Daweishan / 2100 m 2010.V.20 / leg. Wen-Hsin Lin” (<abbrev xmlns:xlink="http://www.w3.org/1999/xlink" content-type="collection" xlink:title="Collection of Chang-Chin Chen, Tianjin, China" id="ABBRID0EVECI" xlink:type="simple">CCCC</abbrev>); 1 male, ditto except “2093 m 2012.IX.27 / leg. Xiao-Dong Yang” (<abbrev xmlns:xlink="http://www.w3.org/1999/xlink" content-type="collection" xlink:title="Collection of Chang-Chin Chen, Tianjin, China" id="ABBRID0E4ECI" xlink:type="simple">CCCC</abbrev>); 1 female, ditto except “2090 m 2011.VI.11” (<abbrev xmlns:xlink="http://www.w3.org/1999/xlink" content-type="collection" xlink:title="Collection of Chang-Chin Chen, Tianjin, China" id="ABBRID0EMFCI" xlink:type="simple">CCCC</abbrev>); 1 female, ditto except “2011-VI-11” (<abbrev xmlns:xlink="http://www.w3.org/1999/xlink" content-type="collection" xlink:title="Collection of Ming Jin, Shanghai, China" id="ABBRID0E2FCI" xlink:type="simple">CJM</abbrev>); 1 male, 2 females, ditto except “2129 m 2016.IV.20” (<abbrev xmlns:xlink="http://www.w3.org/1999/xlink" content-type="collection" xlink:title="Collection of Chang-Chin Chen, Tianjin, China" id="ABBRID0EAGCI" xlink:type="simple">CCCC</abbrev>); 1 female, ditto except “2013.V.13 / leg. Chao Li light trap” (<abbrev xmlns:xlink="http://www.w3.org/1999/xlink" content-type="collection" xlink:title="Collection of Chao Li, Beijing, China" id="ABBRID0EIGCI" xlink:type="simple">CLC</abbrev>); 1 male, 2 females, “Yunnan Honghezhou Pingbian / Daweishan 2015.V.21 / leg. Tian-Long He”, “<named-content xmlns:xlink="http://www.w3.org/1999/xlink" content-type="dwc:verbatimCoordinates" xlink:type="simple"><named-content content-type="geo-json" specific-use="{&#34;type&#34;:&#34;Point&#34;,&#34;coordinates&#34;:[103.415424,22.551172]}" id="NCID0EQGCI" xlink:type="simple">22.551172°N / 103.415424°E</named-content></named-content> / 1989 m observe” (<abbrev xmlns:xlink="http://www.w3.org/1999/xlink" content-type="collection" xlink:title="Collection of Tian-Long He, Huainan, Anhui, China" id="ABBRID0EVGCI" xlink:type="simple">CHTL</abbrev>); 2 males, 1 female, “Yunnansheng, Honghezhou, Pingbianxian / Daweishan Ziranbaohuqu / 2015.V.18 / Tian-Long He leg.” (<abbrev xmlns:xlink="http://www.w3.org/1999/xlink" content-type="collection" xlink:title="Collection of Gui-Qiang Huang, Chongqing, China" id="ABBRID0E1GCI" xlink:type="simple">CGQH</abbrev>); <bold>Vietnam</bold>: 1 male, “VIETNAM: Cao Bang Prov. / Phia-Oac Mtn. road, 1800 m / <named-content xmlns:xlink="http://www.w3.org/1999/xlink" content-type="dwc:verbatimCoordinates" xlink:type="simple"><named-content content-type="geo-json" specific-use="{&#34;type&#34;:&#34;Point&#34;,&#34;coordinates&#34;:[105.863300,22.615233]}" id="NCID0EEHCI" xlink:type="simple">22°36.914'N, 105°51.798'E</named-content></named-content> / 2 May 2012 - sweeping / S. W. Lingafelter”(<named-content xmlns:xlink="http://www.w3.org/1999/xlink" content-type="dwc:institutional_code" xlink:type="simple">NMNH</named-content>); 1 male, ditto except “on road (day) / Eduard Jendek, coll.”(<named-content xmlns:xlink="http://www.w3.org/1999/xlink" content-type="dwc:institutional_code" xlink:type="simple">NMNH</named-content>).</p></tp:treatment-sec><tp:treatment-sec sec-type="description" id="SECID0EZHCI"><title>Description.</title><p>Male. (Fig. <xref ref-type="fig" rid="F2">7</xref>). Body length 22.0–25.6 mm, humeral width 6.7–7.4 mm. Body brownish black; head, pronotum covered with tawny and brown pubescence, ventral surface with tawny pubescence and forming two discontinuous longitudinal bands on each side of abdomen. Head with a pair of tawny vittae on each side of occiput and reaching apical margin of vertex. Antennal scape, pedicel and basal one-fourth of 3<sup>rd</sup> antennomeres moderately covered with light yellowish pubescence, remainder covered with fine brown pubescence. Pronotum with two longitudinal tawny bands on each side of disk and other two longitudinal postmedian bands on lateral margins, the discal bands about four-fifths as long as pronotal length. Scutellum densely clothed with tawny pubescence, except a narrow median glabrous line. Elytron with dark purple sheen, with tawny pubescence narrowly forming the subbasal annular marking and some small spots scattered mainly near suture, with yellowish pubescence forming the middle band and the preapical stripe, remainder with very fine pubescence; the middle band moderately oblique, complete, regularly shaped, nearly reaching suture; the preapical stripe narrow, slightly longer than one-fourth of elytral length. Legs (Fig. <xref ref-type="fig" rid="F5">33</xref>) clothed with sparse brown and dense light yellowish pubescence of which the lighter one forming small spots sparsely scattered.</p><p>Body elongate, fusiform. Head (Fig. <xref ref-type="fig" rid="F5">23</xref>) with frons sparsely and finely punctured; lower eye lobe 1.3 times as long as width, 0.6 times as long as gena. Antennae ca. 1.7–1.8 times as long as body length, surpassing elytral apex by six antennomeres; 3<sup>rd</sup> antennomere ca. 1.8 times as long as scape, ca. 1.3 times as long as 4<sup>th</sup> antennomere; coarsely punctured on scape to 3<sup>rd</sup> antennomere; scape to 3<sup>rd</sup> antennomere fringed beneath. Pronotum 1.2 times as long as basal width, lateral spine short, slightly thickened at base with acute <!--PageBreak-->apex; metasternum ca. 1.5 times as long as mesosternal length. Elytra 1.6 times as wide as pronotal base, 2.1 times as long as humeral width; distinctly widest across humeri, then strongly convergent toward subacute apices; disk smooth, very finely punctured, moderately granulated near humerus; subbasal tubercle strongly developed and raised, ca. 1.4–1.6 times as wide as scutellar width. Hindwings (Fig. <xref ref-type="fig" rid="F6">48</xref>) developed, ca. 1.5 times as long as elytral length. Legs long and slender, metafemora almost exceeding elytral apices.</p><p>
            <bold>Male genitalia</bold> (Figs <xref ref-type="fig" rid="F7">51</xref>, <xref ref-type="fig" rid="F8">62</xref>). Tergite VIII (Fig. <xref ref-type="fig" rid="F7">51a</xref>) slightly longer than width, slightly emarginated apically and straight sided. Tegmen (Fig. <xref ref-type="fig" rid="F7">51b–c</xref>) with lateral lobe widest at base, gently narrowed toward apical half then straightly toward rounded apex. Median lobe (Fig. <xref ref-type="fig" rid="F7">51d–e</xref>) with apex roundly acuminate in antero-dorsal view. Endophallus (n = 4, Fig. <xref ref-type="fig" rid="F8">62</xref>) slightly longer than triple length of median lobe, the length of <abbrev xmlns:xlink="http://www.w3.org/1999/xlink" xlink:title="medial tube" id="ABBRID0EZJCI" xlink:type="simple">MT</abbrev> ca. 2.1 times as long as the length of <abbrev xmlns:xlink="http://www.w3.org/1999/xlink" xlink:title="basal phallomere" id="ABBRID0EDKCI" xlink:type="simple">BPH</abbrev>, the length of <abbrev xmlns:xlink="http://www.w3.org/1999/xlink" xlink:title="central trunk" id="ABBRID0EHKCI" xlink:type="simple">CT</abbrev>+<abbrev xmlns:xlink="http://www.w3.org/1999/xlink" xlink:title="preapical bulb" id="ABBRID0EOKCI" xlink:type="simple">PB</abbrev> slightly shorter than the length of <abbrev xmlns:xlink="http://www.w3.org/1999/xlink" xlink:title="basal phallomere" id="ABBRID0ESKCI" xlink:type="simple">BPH</abbrev>; <abbrev xmlns:xlink="http://www.w3.org/1999/xlink" xlink:title="median phallomere" id="ABBRID0EWKCI" xlink:type="simple">MPH</abbrev> moderately curved at apical one-fourth, <abbrev xmlns:xlink="http://www.w3.org/1999/xlink" xlink:title="preapical bulb" id="ABBRID0E4KCI" xlink:type="simple">PB</abbrev> cylindrical at basal half, basal swelling (<abbrev xmlns:xlink="http://www.w3.org/1999/xlink" xlink:title="basal swelling of central trunk" id="ABBRID0EBLCI" xlink:type="simple">bs</abbrev>) of <abbrev xmlns:xlink="http://www.w3.org/1999/xlink" xlink:title="central trunk" id="ABBRID0EFLCI" xlink:type="simple">CT</abbrev> well developed; <abbrev xmlns:xlink="http://www.w3.org/1999/xlink" xlink:title="apical phallomere" id="ABBRID0EMLCI" xlink:type="simple">APH</abbrev> strongly constrictive, ca. one half as wide as the maximum width of <abbrev xmlns:xlink="http://www.w3.org/1999/xlink" xlink:title="preapical bulb" id="ABBRID0ETLCI" xlink:type="simple">PB</abbrev> at base, with apical bulb (<abbrev xmlns:xlink="http://www.w3.org/1999/xlink" xlink:title="apical bulb" id="ABBRID0EXLCI" xlink:type="simple">ab</abbrev>) slightly sclerotized ventrally, subcylindrical in lateral view; small spicules densely distributed on apical bulb, apical margin and dorsal surface of <abbrev xmlns:xlink="http://www.w3.org/1999/xlink" xlink:title="preapical bulb" id="ABBRID0E2LCI" xlink:type="simple">PB</abbrev>.</p><p>
            <bold>Female</bold> (Fig. <xref ref-type="fig" rid="F2">8</xref>). Body length 24.0–25.1 mm, humeral width 7.3–7.4 mm. Almost identical to male in general appearance. Antennae ca. 1.2 times as long as body length, apical 3 antennomeres surpassing elytral apex; scape to 6<sup>th</sup> antennomere fringed beneath; pronotum subequal in length and basal width; elytra subparallel-sided in basal half; elytron longer than males in proportion to body length; legs comparatively short, metatibia exceeding elytral apices at basal two-third.</p></tp:treatment-sec><tp:treatment-sec sec-type="remarks" id="SECID0EJMCI"><title>Remarks.</title><p>This new species is easily distinguishable from congeners by combination of the following characters: elytral disk smooth, very finely punctured and pubescent, with dark purple sheen; middle band of elytron moderately oblique, complete; elytra distinctly widest across humeri (at least in males). Endophallus with the overall shape unique, especially by basal swelling (<abbrev xmlns:xlink="http://www.w3.org/1999/xlink" xlink:title="basal swelling of central trunk" id="ABBRID0EPMCI" xlink:type="simple">bs</abbrev>) of <abbrev xmlns:xlink="http://www.w3.org/1999/xlink" xlink:title="central trunk" id="ABBRID0ETMCI" xlink:type="simple">CT</abbrev> distinctly tuberculate laterally; <abbrev xmlns:xlink="http://www.w3.org/1999/xlink" xlink:title="apical phallomere" id="ABBRID0E1MCI" xlink:type="simple">APH</abbrev> strongly constrictive and subcylindrical in lateral view.</p></tp:treatment-sec><tp:treatment-sec sec-type="etymology" id="SECID0EBNCI"><title>Etymology.</title><p>The new species is named from a combination of the Latin stem, ‘glabri’and ‘pennis’referring to the smooth surface of elytra.</p></tp:treatment-sec><tp:treatment-sec sec-type="distribution" id="SECID0EGNCI"><title>Distribution</title><p>(Map <xref ref-type="fig" rid="F1">1</xref>). China: Yunnan; Vietnam: Cao Bằng.</p><sec sec-type="Biological notes" id="SECID0EQNCI"><title>Biological notes</title><p>No biological information has been so far available for <italic><tp:taxon-name><tp:taxon-name-part taxon-name-part-type="genus">Pseudoechthistatus</tp:taxon-name-part></tp:taxon-name></italic>. This overview is based on notes from several collectors and the observation of the first author as well as the label data from the specimens. Most species appear to occur in broadleaf deciduous or mixed coniferous and broadleaf forests (Fig. <xref ref-type="fig" rid="F9">69</xref>) at high elevations between 1800–3000 m, with the exception of an individual of <italic><tp:taxon-name><tp:taxon-name-part taxon-name-part-type="genus">Pseudoechthistatus</tp:taxon-name-part> <tp:taxon-name-part taxon-name-part-type="species">glabripennis</tp:taxon-name-part></tp:taxon-name></italic> collected at 650 m, the lowest elevation known for this genus.</p><p>Adults were mostly observed on dead leaves and branches: <italic><tp:taxon-name><tp:taxon-name-part taxon-name-part-type="genus">Pseudoechthistatus</tp:taxon-name-part> <tp:taxon-name-part taxon-name-part-type="species">granulatus</tp:taxon-name-part></tp:taxon-name></italic> were feeding on dead leaves or bark of <italic><tp:taxon-name><tp:taxon-name-part taxon-name-part-type="genus">Pterocarya</tp:taxon-name-part></tp:taxon-name></italic> sp. (<tp:taxon-name><tp:taxon-name-part taxon-name-part-type="family">Juglandaceae</tp:taxon-name-part></tp:taxon-name>) and <italic><tp:taxon-name><tp:taxon-name-part taxon-name-part-type="genus">Acer</tp:taxon-name-part></tp:taxon-name></italic> spp. (<tp:taxon-name><tp:taxon-name-part taxon-name-part-type="family">Aceraceae</tp:taxon-name-part></tp:taxon-name>); <!--PageBreak-->the population of <italic><tp:taxon-name><tp:taxon-name-part taxon-name-part-type="genus">Pseudoechthistatus</tp:taxon-name-part> <tp:taxon-name-part taxon-name-part-type="species">chiangshunani</tp:taxon-name-part></tp:taxon-name></italic> from Manwanzhen, Lincang City were crawling on the trunk of dead <italic><tp:taxon-name><tp:taxon-name-part taxon-name-part-type="genus">Juglans</tp:taxon-name-part> <tp:taxon-name-part taxon-name-part-type="species">regia</tp:taxon-name-part></tp:taxon-name></italic> (<tp:taxon-name><tp:taxon-name-part taxon-name-part-type="family">Juglandaceae</tp:taxon-name-part></tp:taxon-name>) or feeding on dead leaves of <italic><tp:taxon-name><tp:taxon-name-part taxon-name-part-type="genus">Alnus</tp:taxon-name-part> <tp:taxon-name-part taxon-name-part-type="species">cremastogyne</tp:taxon-name-part></tp:taxon-name></italic> (<tp:taxon-name><tp:taxon-name-part taxon-name-part-type="family">Betulaceae</tp:taxon-name-part></tp:taxon-name>); some specimens of <italic><tp:taxon-name><tp:taxon-name-part taxon-name-part-type="genus">Pseudoechthistatus</tp:taxon-name-part> <tp:taxon-name-part taxon-name-part-type="species">sinicus</tp:taxon-name-part></tp:taxon-name></italic> and <italic><tp:taxon-name><tp:taxon-name-part taxon-name-part-type="genus">Pseudoechthistatus</tp:taxon-name-part> <tp:taxon-name-part taxon-name-part-type="species">obliquefasciatus</tp:taxon-name-part></tp:taxon-name></italic> were collected by beating dead branches of <italic><tp:taxon-name><tp:taxon-name-part taxon-name-part-type="genus">Cyclobalanopsis</tp:taxon-name-part></tp:taxon-name></italic> spp. and <italic><tp:taxon-name><tp:taxon-name-part taxon-name-part-type="genus">Quercus</tp:taxon-name-part></tp:taxon-name></italic> spp. (<tp:taxon-name><tp:taxon-name-part taxon-name-part-type="family">Fagaceae</tp:taxon-name-part></tp:taxon-name>), while the population of <italic><tp:taxon-name><tp:taxon-name-part taxon-name-part-type="genus">Pseudoechthistatus</tp:taxon-name-part> <tp:taxon-name-part taxon-name-part-type="species">sinicus</tp:taxon-name-part></tp:taxon-name></italic> in Xiaobaicaoling, Santaixiang, Dayao County, were feeding on living leaves of <italic><tp:taxon-name><tp:taxon-name-part taxon-name-part-type="genus">Acer</tp:taxon-name-part></tp:taxon-name></italic> sp. Some adults of <italic><tp:taxon-name><tp:taxon-name-part taxon-name-part-type="genus">Pseudoechthistatus</tp:taxon-name-part> <tp:taxon-name-part taxon-name-part-type="species">pufujiae</tp:taxon-name-part></tp:taxon-name></italic> were reared from larvae collected under bark of a fallen tree of <italic><tp:taxon-name><tp:taxon-name-part taxon-name-part-type="genus">Pterocarya</tp:taxon-name-part></tp:taxon-name></italic> (Figs <xref ref-type="fig" rid="F9">75–77</xref>) in Yaojiaping, some larvae of <italic><tp:taxon-name><tp:taxon-name-part taxon-name-part-type="genus">Pseudoechthistatus</tp:taxon-name-part> <tp:taxon-name-part taxon-name-part-type="species">granulatus</tp:taxon-name-part></tp:taxon-name></italic> were found in the same tree species in Gongshan but failed to emerge. One adult of <italic><tp:taxon-name><tp:taxon-name-part taxon-name-part-type="genus">Pseudoechthistatus</tp:taxon-name-part> <tp:taxon-name-part taxon-name-part-type="species">chiangshunani</tp:taxon-name-part></tp:taxon-name></italic> was found in its pupal cell in a partly rotten wood of <italic><tp:taxon-name><tp:taxon-name-part taxon-name-part-type="genus">Alnus</tp:taxon-name-part> <tp:taxon-name-part taxon-name-part-type="species">cremastogyne</tp:taxon-name-part></tp:taxon-name></italic> (<tp:taxon-name><tp:taxon-name-part taxon-name-part-type="family">Betulaceae</tp:taxon-name-part></tp:taxon-name>). Two possible larvae of <italic><tp:taxon-name><tp:taxon-name-part taxon-name-part-type="genus">Pseudoechthistatus</tp:taxon-name-part> <tp:taxon-name-part taxon-name-part-type="species">granulatus</tp:taxon-name-part></tp:taxon-name></italic> and <italic><tp:taxon-name><tp:taxon-name-part taxon-name-part-type="genus">Pseudoechthistatus</tp:taxon-name-part> <tp:taxon-name-part taxon-name-part-type="species">sinicus</tp:taxon-name-part></tp:taxon-name></italic>, which were collected under bark of conifers but died due to the high temperature at lower elevation, were preserved properly for a further study.</p><p>Most species are nocturnal, and remain hidden in or around their host plants during daytime (Figs <xref ref-type="fig" rid="F9">71–72</xref>). Most specimens were collected by observing, beating, sweeping vegetation or by using light traps. Some individuals of <italic><tp:taxon-name><tp:taxon-name-part taxon-name-part-type="genus">Pseudoechthistatus</tp:taxon-name-part> <tp:taxon-name-part taxon-name-part-type="species">sinicus</tp:taxon-name-part></tp:taxon-name></italic> were observed crawling on ground in the daytime. One female of <italic><tp:taxon-name><tp:taxon-name-part taxon-name-part-type="genus">Pseudoechthistatus</tp:taxon-name-part> <tp:taxon-name-part taxon-name-part-type="species">pufujiae</tp:taxon-name-part></tp:taxon-name></italic> laying eggs on a fallen log was observed at noon (Fig. <xref ref-type="fig" rid="F9">74</xref>).</p><p>Besides the species with reduced hindwings which are apparently flightless, <italic><tp:taxon-name><tp:taxon-name-part taxon-name-part-type="genus">Pseudoechthistatus</tp:taxon-name-part> <tp:taxon-name-part taxon-name-part-type="species">pufujiae</tp:taxon-name-part></tp:taxon-name></italic> (Fig. <xref ref-type="fig" rid="F9">73</xref>) with normal hindwings was observed flying only short distances when disturbed in the lab or in the field. A series of <italic><tp:taxon-name><tp:taxon-name-part taxon-name-part-type="genus">Pseudoechthistatus</tp:taxon-name-part> <tp:taxon-name-part taxon-name-part-type="species">glabripennis</tp:taxon-name-part></tp:taxon-name></italic> attracted to a light trap indicates strong flying ability of that species.</p><p>Up to now, only <italic><tp:taxon-name><tp:taxon-name-part taxon-name-part-type="genus">Pseudoechthistatus</tp:taxon-name-part> <tp:taxon-name-part taxon-name-part-type="species">glabripennis</tp:taxon-name-part></tp:taxon-name></italic> and <italic><tp:taxon-name><tp:taxon-name-part taxon-name-part-type="genus">Pseudoechthistatus</tp:taxon-name-part> <tp:taxon-name-part taxon-name-part-type="species">holzschuhi</tp:taxon-name-part></tp:taxon-name></italic>, both with normally developed hindwings, are known to be sympatric in Fenshuiling, southeast Yunnan (Map <xref ref-type="fig" rid="F1">1</xref>). Those species with reduced hindwings appear to be allopatric. The Gongshan population of <italic><tp:taxon-name><tp:taxon-name-part taxon-name-part-type="genus">Pseudoechthistatus</tp:taxon-name-part> <tp:taxon-name-part taxon-name-part-type="species">granulatus</tp:taxon-name-part></tp:taxon-name></italic> appears to be close to the northern population of <italic><tp:taxon-name><tp:taxon-name-part taxon-name-part-type="genus">Pseudoechthistatus</tp:taxon-name-part> <tp:taxon-name-part taxon-name-part-type="species">obliquefasciatus</tp:taxon-name-part></tp:taxon-name></italic>, which is actually separated by the Nushan Mountains. <italic><tp:taxon-name><tp:taxon-name-part taxon-name-part-type="genus">Pseudoechthistatus</tp:taxon-name-part> <tp:taxon-name-part taxon-name-part-type="species">obliquefasciatus</tp:taxon-name-part></tp:taxon-name></italic> is not known to be sympatric with <italic><tp:taxon-name><tp:taxon-name-part taxon-name-part-type="genus">Pseudoechthistatus</tp:taxon-name-part> <tp:taxon-name-part taxon-name-part-type="species">sinicus</tp:taxon-name-part></tp:taxon-name></italic>, but the type locality of <italic><tp:taxon-name><tp:taxon-name-part taxon-name-part-type="genus">Pseudoechthistatus</tp:taxon-name-part> <tp:taxon-name-part taxon-name-part-type="species">obliquefasciatus</tp:taxon-name-part></tp:taxon-name></italic> cannot be precisely localized (see the remarks of <italic><tp:taxon-name><tp:taxon-name-part taxon-name-part-type="genus">Pseudoechthistatus</tp:taxon-name-part> <tp:taxon-name-part taxon-name-part-type="species">obliquefasciatus</tp:taxon-name-part></tp:taxon-name></italic>).</p><p>
              <italic><tp:taxon-name><tp:taxon-name-part taxon-name-part-type="genus">Pseudoechthistatus</tp:taxon-name-part> <tp:taxon-name-part taxon-name-part-type="species">sinicus</tp:taxon-name-part></tp:taxon-name></italic> and hunting spiders (possibly <tp:taxon-name><tp:taxon-name-part taxon-name-part-type="family">Lycosidae</tp:taxon-name-part></tp:taxon-name>) were active on ground vegetation simultaneously at night (observed in Weibaoshan and Xiaobaicaoling). In consideration of the elytral subbasal tubercles of <italic><tp:taxon-name><tp:taxon-name-part taxon-name-part-type="genus">Pseudoechthistatus</tp:taxon-name-part></tp:taxon-name></italic> that resemble the posterior median eyes of the spiders, we suppose this resemblance may represent a case of Batesian mimicry, but more evidence is required before any conclusion can be reached.</p></sec></tp:treatment-sec><tp:treatment-sec><!--Section generated to contain objects referenced in tp:taxon-treatment.--><fig id="F2" position="float" orientation="portrait"><label>Figures 1–8.</label><caption><p>Habitus of <italic><tp:taxon-name><tp:taxon-name-part taxon-name-part-type="genus">Pseudoechthistatus</tp:taxon-name-part></tp:taxon-name></italic> spp. <bold>1–2</bold> <italic><tp:taxon-name><tp:taxon-name-part taxon-name-part-type="genus">Pseudoechthistatus</tp:taxon-name-part> <tp:taxon-name-part taxon-name-part-type="species">obliquefasciatus</tp:taxon-name-part></tp:taxon-name></italic> Pic, 1917 <bold>3–5</bold> <italic><tp:taxon-name><tp:taxon-name-part taxon-name-part-type="genus">Pseudoechthistatus</tp:taxon-name-part> <tp:taxon-name-part taxon-name-part-type="species">granulatus</tp:taxon-name-part></tp:taxon-name></italic> Breuning, 1942 <bold>6</bold> <italic><tp:taxon-name><tp:taxon-name-part taxon-name-part-type="genus">Pseudoechthistatus</tp:taxon-name-part> <tp:taxon-name-part taxon-name-part-type="species">acutipennis</tp:taxon-name-part></tp:taxon-name></italic> Chiang, 1981 <bold>7–8</bold> <italic><tp:taxon-name><tp:taxon-name-part taxon-name-part-type="genus">Pseudoechthistatus</tp:taxon-name-part> <tp:taxon-name-part taxon-name-part-type="species">glabripennis</tp:taxon-name-part></tp:taxon-name></italic> sp. n. (paratype) <bold>1, 3, 7</bold> male <bold>2, 4–6, 8</bold> female. <bold>a</bold> dorsal view <bold>b</bold> ventral view. Not to scale.</p></caption><graphic xmlns:xlink="http://www.w3.org/1999/xlink" xlink:href="zookeys-604-049-g002.jpg" position="float" orientation="portrait" xlink:type="simple" id="oo_95291.jpg"/></fig><fig id="F5" position="float" orientation="portrait"><label>Figures 21–37.</label><caption><p>Habitus of <italic><tp:taxon-name><tp:taxon-name-part taxon-name-part-type="genus">Pseudoechthistatus</tp:taxon-name-part></tp:taxon-name></italic> spp. <bold>21–28</bold> head in frontal view <bold>29</bold> subbasal tubercle of elytron showing an abnormal form <bold>30–37</bold> femora in ventral view showing pubescence patterns <bold>21, 29, 30</bold> <italic><tp:taxon-name><tp:taxon-name-part taxon-name-part-type="genus">Pseudoechthistatus</tp:taxon-name-part> <tp:taxon-name-part taxon-name-part-type="species">obliquefasciatus</tp:taxon-name-part></tp:taxon-name></italic> Pic, 1917 <bold>22, 31</bold> <italic><tp:taxon-name><tp:taxon-name-part taxon-name-part-type="genus">Pseudoechthistatus</tp:taxon-name-part> <tp:taxon-name-part taxon-name-part-type="species">granulatus</tp:taxon-name-part></tp:taxon-name></italic> Breuning, 1942 <bold>23, 33</bold> <italic><tp:taxon-name><tp:taxon-name-part taxon-name-part-type="genus">Pseudoechthistatus</tp:taxon-name-part> <tp:taxon-name-part taxon-name-part-type="species">glabripennis</tp:taxon-name-part></tp:taxon-name></italic> sp. n. <bold>24, 34</bold> <italic><tp:taxon-name><tp:taxon-name-part taxon-name-part-type="genus">Pseudoechthistatus</tp:taxon-name-part> <tp:taxon-name-part taxon-name-part-type="species">sinicus</tp:taxon-name-part></tp:taxon-name></italic> sp. n. <bold>25, 35</bold> <italic><tp:taxon-name><tp:taxon-name-part taxon-name-part-type="genus">Pseudoechthistatus</tp:taxon-name-part> <tp:taxon-name-part taxon-name-part-type="species">chiangshunani</tp:taxon-name-part></tp:taxon-name></italic> sp. n. <bold>26, 36</bold> <italic><tp:taxon-name><tp:taxon-name-part taxon-name-part-type="genus">Pseudoechthistatus</tp:taxon-name-part> <tp:taxon-name-part taxon-name-part-type="species">holzschuhi</tp:taxon-name-part></tp:taxon-name></italic> sp. n. <bold>27, 37</bold> <italic><tp:taxon-name><tp:taxon-name-part taxon-name-part-type="genus">Pseudoechthistatus</tp:taxon-name-part> <tp:taxon-name-part taxon-name-part-type="species">pufujiae</tp:taxon-name-part></tp:taxon-name></italic> sp. n. <bold>28, 32</bold> <italic><tp:taxon-name><tp:taxon-name-part taxon-name-part-type="genus">Pseudoechthistatus</tp:taxon-name-part> <tp:taxon-name-part taxon-name-part-type="species">acutipennis</tp:taxon-name-part></tp:taxon-name></italic> Chiang, 1981. <bold>a</bold> male <bold>b</bold> female.</p></caption><graphic xmlns:xlink="http://www.w3.org/1999/xlink" xlink:href="zookeys-604-049-g005.jpg" position="float" orientation="portrait" xlink:type="simple" id="oo_95294.jpg"/></fig><fig id="F6" position="float" orientation="portrait"><label>Figures 38–48.</label><caption><p>Habitus of <italic><tp:taxon-name><tp:taxon-name-part taxon-name-part-type="genus">Pseudoechthistatus</tp:taxon-name-part></tp:taxon-name></italic> spp (<bold>a</bold> male <bold>b</bold> female). <bold>38–40</bold> basal elytra in dorsal-lateral view showing shape and size of subbasal tubercles <bold>41–48</bold> hindwings of <italic><tp:taxon-name><tp:taxon-name-part taxon-name-part-type="genus">Pseudoechthistatus</tp:taxon-name-part></tp:taxon-name></italic> spp., scale = corresponding elytral length. <bold>38, 41</bold> <italic><tp:taxon-name><tp:taxon-name-part taxon-name-part-type="genus">Pseudoechthistatus</tp:taxon-name-part> <tp:taxon-name-part taxon-name-part-type="species">obliquefasciatus</tp:taxon-name-part></tp:taxon-name></italic> Pic, 1917 <bold>39, 42</bold> <italic><tp:taxon-name><tp:taxon-name-part taxon-name-part-type="genus">Pseudoechthistatus</tp:taxon-name-part> <tp:taxon-name-part taxon-name-part-type="species">granulatus</tp:taxon-name-part></tp:taxon-name></italic> Breuning, 1942 <bold>43</bold> <italic><tp:taxon-name><tp:taxon-name-part taxon-name-part-type="genus">Pseudoechthistatus</tp:taxon-name-part> <tp:taxon-name-part taxon-name-part-type="species">sinicus</tp:taxon-name-part></tp:taxon-name></italic> sp. n. <bold>44</bold> <italic><tp:taxon-name><tp:taxon-name-part taxon-name-part-type="genus">Pseudoechthistatus</tp:taxon-name-part> <tp:taxon-name-part taxon-name-part-type="species">acutipennis</tp:taxon-name-part></tp:taxon-name></italic> Chiang, 1981 <bold>45</bold> <italic><tp:taxon-name><tp:taxon-name-part taxon-name-part-type="genus">Pseudoechthistatus</tp:taxon-name-part> <tp:taxon-name-part taxon-name-part-type="species">pufujiae</tp:taxon-name-part></tp:taxon-name></italic> sp. n. <bold>46</bold> <italic><tp:taxon-name><tp:taxon-name-part taxon-name-part-type="genus">Pseudoechthistatus</tp:taxon-name-part> <tp:taxon-name-part taxon-name-part-type="species">chiangshunani</tp:taxon-name-part></tp:taxon-name></italic> sp. n. <bold>47</bold> <italic><tp:taxon-name><tp:taxon-name-part taxon-name-part-type="genus">Pseudoechthistatus</tp:taxon-name-part> <tp:taxon-name-part taxon-name-part-type="species">holzschuhi</tp:taxon-name-part></tp:taxon-name></italic> sp. n. <bold>40</bold>, <bold>48</bold> <italic><tp:taxon-name><tp:taxon-name-part taxon-name-part-type="genus">Pseudoechthistatus</tp:taxon-name-part> <tp:taxon-name-part taxon-name-part-type="species">glabripennis</tp:taxon-name-part></tp:taxon-name></italic> sp. n.</p></caption><graphic xmlns:xlink="http://www.w3.org/1999/xlink" xlink:href="zookeys-604-049-g006.jpg" position="float" orientation="portrait" xlink:type="simple" id="oo_95295.jpg"/></fig><fig id="F7" position="float" orientation="portrait"><label>Figures 49–56.</label><caption><p>Terminalia of <italic><tp:taxon-name><tp:taxon-name-part taxon-name-part-type="genus">Pseudoechthistatus</tp:taxon-name-part></tp:taxon-name></italic> spp. <bold>49, 56</bold> <italic><tp:taxon-name><tp:taxon-name-part taxon-name-part-type="genus">Pseudoechthistatus</tp:taxon-name-part> <tp:taxon-name-part taxon-name-part-type="species">obliquefasciatus</tp:taxon-name-part></tp:taxon-name></italic> Pic, 1917 <bold>50</bold> <italic><tp:taxon-name><tp:taxon-name-part taxon-name-part-type="genus">Pseudoechthistatus</tp:taxon-name-part> <tp:taxon-name-part taxon-name-part-type="species">granulatus</tp:taxon-name-part></tp:taxon-name></italic> Breuning, 1942 <bold>51</bold> <italic><tp:taxon-name><tp:taxon-name-part taxon-name-part-type="genus">Pseudoechthistatus</tp:taxon-name-part> <tp:taxon-name-part taxon-name-part-type="species">glabripennis</tp:taxon-name-part></tp:taxon-name></italic> sp. n. <bold>52</bold> <italic><tp:taxon-name><tp:taxon-name-part taxon-name-part-type="genus">Pseudoechthistatus</tp:taxon-name-part> <tp:taxon-name-part taxon-name-part-type="species">sinicus</tp:taxon-name-part></tp:taxon-name></italic> sp. n. <bold>53</bold> <italic><tp:taxon-name><tp:taxon-name-part taxon-name-part-type="genus">Pseudoechthistatus</tp:taxon-name-part> <tp:taxon-name-part taxon-name-part-type="species">chiangshunani</tp:taxon-name-part></tp:taxon-name></italic> sp. n. <bold>54</bold> <italic><tp:taxon-name><tp:taxon-name-part taxon-name-part-type="genus">Pseudoechthistatus</tp:taxon-name-part> <tp:taxon-name-part taxon-name-part-type="species">holzschuhi</tp:taxon-name-part></tp:taxon-name></italic> sp. n. <bold>55</bold> <italic><tp:taxon-name><tp:taxon-name-part taxon-name-part-type="genus">Pseudoechthistatus</tp:taxon-name-part> <tp:taxon-name-part taxon-name-part-type="species">pufujiae</tp:taxon-name-part></tp:taxon-name></italic> sp. n. <bold>49–55</bold> male. <bold>a</bold> tergite VIII with sternites VIII &amp; IX <bold>b</bold> tegmen in ventral view <bold>c</bold> ditto in lateral view <bold>d</bold> median lobe in ventral view <bold>e</bold> ditto in lateral view <bold>56</bold> female. <bold>f</bold> sternite VIII <bold>g</bold> ovipositor in dorsal view <bold>h</bold> ditto in ventral view. Scale 1 mm.</p></caption><graphic xmlns:xlink="http://www.w3.org/1999/xlink" xlink:href="zookeys-604-049-g007.jpg" position="float" orientation="portrait" xlink:type="simple" id="oo_95296.jpg"/></fig><fig id="F8" position="float" orientation="portrait"><label>Figures 57–68.</label><caption><p>Terminalia of <italic><tp:taxon-name><tp:taxon-name-part taxon-name-part-type="genus">Pseudoechthistatus</tp:taxon-name-part></tp:taxon-name></italic> and <italic><tp:taxon-name><tp:taxon-name-part taxon-name-part-type="genus">Paraleprodera</tp:taxon-name-part></tp:taxon-name></italic> species. <bold>57</bold> spermatheca <bold>58–67</bold> endophallus in inflated and everted condition, lateral view <bold>57–58</bold> <italic><tp:taxon-name><tp:taxon-name-part taxon-name-part-type="genus">Pseudoechthistatus</tp:taxon-name-part> <tp:taxon-name-part taxon-name-part-type="species">obliquefasciatus</tp:taxon-name-part></tp:taxon-name></italic> Pic <bold>59</bold> <italic><tp:taxon-name><tp:taxon-name-part taxon-name-part-type="genus">Pseudoechthistatus</tp:taxon-name-part> <tp:taxon-name-part taxon-name-part-type="species">sinicus</tp:taxon-name-part></tp:taxon-name></italic> sp. n. <bold>60</bold> <italic><tp:taxon-name><tp:taxon-name-part taxon-name-part-type="genus">Pseudoechthistatus</tp:taxon-name-part> <tp:taxon-name-part taxon-name-part-type="species">granulatus</tp:taxon-name-part></tp:taxon-name></italic> Breuning, 1942 <bold>61</bold> <italic><tp:taxon-name><tp:taxon-name-part taxon-name-part-type="genus">Pseudoechthistatus</tp:taxon-name-part> <tp:taxon-name-part taxon-name-part-type="species">pufujiae</tp:taxon-name-part></tp:taxon-name></italic> sp. n. <bold>62</bold> <italic><tp:taxon-name><tp:taxon-name-part taxon-name-part-type="genus">Pseudoechthistatus</tp:taxon-name-part> <tp:taxon-name-part taxon-name-part-type="species">glabripennis</tp:taxon-name-part></tp:taxon-name></italic> sp. n. <bold>63</bold> <italic><tp:taxon-name><tp:taxon-name-part taxon-name-part-type="genus">Pseudoechthistatus</tp:taxon-name-part> <tp:taxon-name-part taxon-name-part-type="species">holzschuhi</tp:taxon-name-part></tp:taxon-name></italic> sp. n. <bold>64</bold> <italic><tp:taxon-name><tp:taxon-name-part taxon-name-part-type="genus">Pseudoechthistatus</tp:taxon-name-part> <tp:taxon-name-part taxon-name-part-type="species">chiangshunani</tp:taxon-name-part></tp:taxon-name></italic> sp. n. <bold>65</bold> <italic><tp:taxon-name><tp:taxon-name-part taxon-name-part-type="genus">Paraleprodera</tp:taxon-name-part> <tp:taxon-name-part taxon-name-part-type="species">mesophthalma</tp:taxon-name-part></tp:taxon-name></italic> Bi &amp; Lin, 2012 <bold>66</bold> <italic><tp:taxon-name><tp:taxon-name-part taxon-name-part-type="genus">Paraleprodera</tp:taxon-name-part> <tp:taxon-name-part taxon-name-part-type="species">carolina</tp:taxon-name-part></tp:taxon-name></italic> (Fairmaire, 1899) <bold>67</bold> <italic><tp:taxon-name><tp:taxon-name-part taxon-name-part-type="genus">Paraleprodera</tp:taxon-name-part> <tp:taxon-name-part taxon-name-part-type="species">triangularis</tp:taxon-name-part></tp:taxon-name></italic> (Thomson, 1865) <bold>68</bold> <italic><tp:taxon-name><tp:taxon-name-part taxon-name-part-type="genus">Paraleprodera</tp:taxon-name-part> <tp:taxon-name-part taxon-name-part-type="species">diophthalma</tp:taxon-name-part> <tp:taxon-name-part taxon-name-part-type="subspecies">diophthalma</tp:taxon-name-part></tp:taxon-name></italic> (<tp:taxon-name><tp:taxon-name-part taxon-name-part-type="genus">Pascoe</tp:taxon-name-part></tp:taxon-name>, 1857). <bold>a</bold> enlargement of spermathecal capsule (SP) <bold>b</bold> endophallus in inflated and non-everted condition, show internal membrane (<abbrev xmlns:xlink="http://www.w3.org/1999/xlink" xlink:title="internal membrane of apical furrow" id="ABBRID0EUTAI" xlink:type="simple">im</abbrev>) of apical furrow (<abbrev xmlns:xlink="http://www.w3.org/1999/xlink" xlink:title="apical furrow" id="ABBRID0EYTAI" xlink:type="simple">af</abbrev>) <bold>c</bold>, <bold>d</bold> <abbrev xmlns:xlink="http://www.w3.org/1999/xlink" xlink:title="apical phallomere" id="ABBRID0EAUAI" xlink:type="simple">APH</abbrev> in ventral view <bold>e</bold> <abbrev xmlns:xlink="http://www.w3.org/1999/xlink" xlink:title="central trunk" id="ABBRID0EJUAI" xlink:type="simple">CT</abbrev> in ventral view <bold>f</bold>, <bold>g</bold> <abbrev xmlns:xlink="http://www.w3.org/1999/xlink" xlink:title="apical phallomere" id="ABBRID0EUUAI" xlink:type="simple">APH</abbrev> in dorsal view.</p></caption><graphic xmlns:xlink="http://www.w3.org/1999/xlink" xlink:href="zookeys-604-049-g008.jpg" position="float" orientation="portrait" xlink:type="simple" id="oo_95297.jpg"/></fig><fig id="F1" position="float" orientation="portrait"><label>Map 1.</label><caption><p>Distribution of the species of <italic><tp:taxon-name><tp:taxon-name-part taxon-name-part-type="genus">Pseudoechthistatus</tp:taxon-name-part></tp:taxon-name></italic>. <bold>a</bold> enlargement of Dali area.</p></caption><graphic xmlns:xlink="http://www.w3.org/1999/xlink" xlink:href="zookeys-604-049-g001.jpg" position="float" orientation="portrait" xlink:type="simple" id="oo_95290.jpg"/></fig><fig id="F9" position="float" orientation="portrait"><label>Figures 69–77.</label><caption><p>Biotope of <italic><tp:taxon-name><tp:taxon-name-part taxon-name-part-type="genus">Pseudoechthistatus</tp:taxon-name-part></tp:taxon-name></italic> species. <bold>69–70</bold> <italic><tp:taxon-name><tp:taxon-name-part taxon-name-part-type="genus">Pseudoechthistatus</tp:taxon-name-part> <tp:taxon-name-part taxon-name-part-type="species">granulatus</tp:taxon-name-part></tp:taxon-name></italic> Breuning, 1942 <bold>71</bold> <italic><tp:taxon-name><tp:taxon-name-part taxon-name-part-type="genus">Pseudoechthistatus</tp:taxon-name-part> <tp:taxon-name-part taxon-name-part-type="species">sinicus</tp:taxon-name-part></tp:taxon-name></italic> sp. n. <bold>72–77</bold> <italic><tp:taxon-name><tp:taxon-name-part taxon-name-part-type="genus">Pseudoechthistatus</tp:taxon-name-part> <tp:taxon-name-part taxon-name-part-type="species">pufujiae</tp:taxon-name-part></tp:taxon-name></italic> sp. n.</p></caption><graphic xmlns:xlink="http://www.w3.org/1999/xlink" xlink:href="zookeys-604-049-g009.jpg" position="float" orientation="portrait" xlink:type="simple" id="oo_95298.jpg"/></fig></tp:treatment-sec></tp:taxon-treatment>
